# Supplementary material for: iTRAQ-Based Comparative Proteomic Analysis Reveals Molecular Mechanisms Underlying Wing Dimorphism of the Pea Aphid, Acyrthosiphon pisum
Source: Front Physiol. 2018 Aug 7;9:1016. doi: 10.3389/fphys.2018.01016 (PMC6090017; doi:10.3389/fphys.2018.01016)
Supplement: Table S1 — Primers of quantitative RT-PCR for the selected genes. [file Table_1.xlsx]

## Sheet: Table S1
Table S1 Primers of quantitative RT-PCR for the selected genes.
gene name	Accession	Primer F(5'-3')	Primer R(5'-3')
Actin	NM_001142636.1	CAGATGTGGATCTCCAAACAAGAA	CTTAGAAGCATTTACGGTGGACAA
16S	FJ411411	AGAAACCAACCTGGCTTACAC	TTGCGACCTCGATGTTGAATTA
Acylphosphatase	240849049	GAGTCAGGTCATTCATACGTCTCG	TCAGTGCTTCGATCTCTGCAA
Ant	240848967	GAGTCAGGTCATTCATACGTCTCG	TCAGTGCTTCGATCTCTGCAA
FABP	240849479	AGCGATGACGGCAAACTTGT	CGATCGTGGTGTCGTTGTGT
4CL	641661277	CGTCATCAACCGGAACGATA	GCTACCGCACGTAATCATCG
Flightin	193573506	CTGATGCACCTGCCTGGAT	CCGGCGTAGTATCCTCTTCG
H1A	328718811	GCTACAACTCCGGCTCCAGT	CAACGCAACGGTCTTCTTGA
PCP	193699891	TATGCCGCTCAAGGCATGT	GCAGACGCAGCCAAGTACAA
PIK3R3	641651025	GTTGAACGGCACTGATTGGA	CAGGCGCTCAGCATCTACAC
IDH3A	193594238	AACGATCCAAGGTCACTGCTG	CATACGGCAGCACCTCAAGA
PDHA1	193629643	TCCGCGATCAGGACTCAATA	CCACGAACTACTCCACCGATT
5NUC	641658576	AGCAGCTACAGGAGCAGACTTG	GGATCTTGCATTGGCACAAC
CREG1	193662009	CCTGAAGATCCACGATGTGC	ACGCATGACAGGATGTCTGG
sucC	328724202	CATTGCAGTCAAGGCTCAGG	TCAGCTTCTTCTGCCGTGTC
COX7A	328716751	AACCGTTGTCCAGAAGTATCCA	GCGATCAGTCATTCCACGTT
CG12206	328708637	GGAGATGCAGAAGCCGTAGAA	TTCTTGCTTCCGTTGCACAT
MCAD	193706910	TTAACTGCTGAAGGCCAAGG	TTGGCAGCTTCATCCAATG
SCAD	641677824	TAGCGCAAGCATCTCTCGAT	GGCCATTGCAGCTTCCTT
LOC100166422	240848565	CGGTCGTCTTCATTGGACAG	GGCATCGGCAGAGTTAGGA
LIG1	328722469	TGAAGTAGTTGCTGCCGAAGA	CGGAACTGCTCTTGGTTGTG
CSPORF1	187125206	CAATTGCACGCCATGGAT	CACTTGCGGCTACAGCATCT
CSPORF2	187125204	GCTTGTGTGCTTCACGTTGG	ATTCTCGGCCTTCATTGGTG
CSPORF5	187123200	GGCCAGCCATCTCAAGTGTT	GCGTCTTCTTGATGGTGGTCT
OBP6	NM_001160060.1	ATCATGAATACTCCAGCAGG	TCTGAGCTTTCAACCCATAC
OBP7	NM_001160061.1	GCCCGGAAAAGAATGTATAACATG	AAGACGGTCGCCGCTATG
OBP8	NM_001160062.1	AAAAGGCAAAAGACCTCATCGA	GGCCAACGCACACTCTTCA
OBP9	NM_001160063.1	GCAACCAGAACCTGCGAAGT	TGCGAGATCGCATTTCTCCG
OBP10	NM_001160053.1	TGCTTCGACGAGATGTCAATG	GGATGACTTGCTCCAAGATCG
OBP11	NM_001162511.1	GGACTGTTGAACGACGATGG	AGTCTCGATCTTCTCCGTAGCC
OBP12	FN263287.1	CTGGTCGGAATGGTCTACGG	TGCACGTCGCTACTACCTCCT
OBP13	XM_003244349.3	ACTTCGCTGTGTGCATGGAG	CTTGCTGGTTGGTTCCGTCT

## Sheet: Table S2
Table S2 The proteins were identified and quantified.
Protein Group No.	Accession	Description	Score -R1	Score -R2	Score -R3	Coverage -R1	Coverage -R2	Coverage -R3	# Unique Peptides -R1	# Unique Peptides -R2	# Unique Peptides -R3	N4W/N4WL -R1	N4W/N4WL -R2	N4W/N4WL -R3	AW /AWL -R1	AW /AWL -R2	AW /AWL -R3	# AAs	MW [kDa]	calc. pI
1	240849453	14-3-3 protein epsilon	283.277	428.993	357.065	32.68	30.35	38.52	7	7	9	1.00365	0.948181	0.984016	1.0469	1.07289	1.06806	257	29.3556	4.86865
2	251823883	14-3-3 protein zeta	442.812	333.372	308.637	31.98	25.91	28.74	2	1	2	0.965481	1.06231	1.25795	1.2325	0.966515	1.36937	247	28.2079	4.84326
3	240848857	15 kDa selenoprotein-like precursor	53.71	46.9387	31.41	4.38	11.88	4.38	1	2	1	0.768583	0.981065	0.869621	0.932416	0.882422	0.740512	160	18.4263	7.07861
4	187109138	20S proteasome beta5 subunit	104.22	98.7729	112.03	10.51	15.94	18.12	3	4	5	0.970007	0.913322	0.98737	0.837931	1.13722	0.885489	276	30.8621	6.63916
5	240849073	28 kDa heat- and acid-stable phosphoprotein-like	130.542	118.323	0	6.81	16.75	16.75	1	3	3	0.87515	0.731973	0.981088	0.913	1.05771	1.22551	191	22.2694	8.66064
6	240849143	28S ribosomal protein S10, mitochondrial		33.96	34.84		4.92	4.92	1	1	1	NA	1.32172	1.39789	NA	0.985281	0.912033	183	21.291	9.26123
7	240848827	28S ribosomal protein S16-like			0			5.97		1	1	NA	NA	1.58595	NA	NA	1.73751	134	15.54	9.84717
8	240849461	28S ribosomal protein S18a, mitochondrial	73.16	65.7959	78.2913	11.54	13.19	18.68	2	3	3	1.14427	1.37738	1.34517	1.05756	1.23025	1.02825	182	20.4107	9.61279
9	242247655	28S ribosomal protein S28, mitochondrial	21.69	35.28	38.87	5.92	17.75	5.92	1	3	1	1.04361	1.4421	1.35066	1.0735	0.779345	0.962096	169	19.4022	8.85107
10	240848845	28S ribosomal protein S34, mitochondrial	31.7	27.36	56.61	11.93	11.93	7.39	2	3	1	1.23977	1.82515	2.00836	1.18912	0.983071	1.16252	176	20.4349	9.65674
11	240849627	3 exoribonuclease-like	0	47	35.96	2.5	4.5	4.5	1	2	2	0.874952	1.23144	0.777257	0.832991	1.10466	0.858795	400	44.3252	4.98291
12	242247215	3'(2'),5'-bisphosphate nucleotidase 1-like	0	73.8489	79.4256	3.57	27.6	20.13	1	9	6	0.861201	1.08305	1.13822	1.14405	1.08425	1.20461	308	33.7703	5.71924
13	326368299	3,2-trans-enoyl-CoA isomerase, mitochondrial-like	108.031	121.417	135.604	32.36	24.36	27.27	10	8	8	1.3089	1.3269	1.11888	1.37132	1.59056	1.26494	275	31.042	9.0415
14	240849099	39S ribosomal protein L13-like	0	36.26	0	5.56	12.22	12.22	1	2	2	1.26707	1.73658	1.39554	1.00331	1.27508	1.21677	180	21.2017	8.27979
15	242247599	39S ribosomal protein L14, mitochondrial-like		40.7	65.98		31.69	24.65	1	4	4	NA	1.37253	1.28277	NA	0.995312	1.01297	142	15.5265	9.99365
16	240849124	39S ribosomal protein L15, mitochondrial-like	0	52.8006	0	3.75	11.26	3.75	1	3	1	1.20225	1.40338	1.48218	1.09578	1.28047	0.850864	293	33.8115	9.51025
17	242246961	39S ribosomal protein L17, mitochondrial	0	80.6389	67.7843	12.5	19.02	21.2	2	3	4	1.0192	1.16374	0.910297	0.922506	1.07331	0.896122	184	21.8504	9.27588
18	240848945	39S ribosomal protein L18, mitochondrial	39.21	23.82	85.27	3.85	4.4	8.79	1	1	3	1.50946	1.26469	1.25378	1.13823	1.55263	0.936083	182	20.8388	9.29053
19	240848691	39S ribosomal protein L19, mitochondrial	34.7619	24.85	60.9167	12.67	7	10.33	5	2	4	1.13717	1.65537	1.62889	1.05721	0.944845	1.38851	300	35.4255	9.29053
20	242247146	39S ribosomal protein L2, mitochondrial	0	99.2349	76.3449	2.64	15.51	15.18	1	4	4	1.61522	1.0951	1.15528	1.04407	1.17652	1.09274	303	33.884	10.0962
21	240849029	39S ribosomal protein L20, mitochondrial	0	0	55.05	7.38	13.42	13.42	1	3	2	1.05808	1.11983	1.32726	0.924431	0.902266	1.21431	149	17.0771	9.99365
22	240849409	39S ribosomal protein L22, mitochondrial		0	0		12.33	4.11	1	2	1	NA	0.873098	1.07649	NA	0.95396	1.14533	219	25.2159	9.23193
23	240849097	39S ribosomal protein L27, mitochondrial	0	41.91	45.47	8.45	4.93	13.38	1	1	2	1.03212	1.84795	1.19134	1.10103	1.4623	1.39187	142	16.1756	11.2095
24	242247268	39S ribosomal protein L35, mitochondrial-like	0	0	28.61	4.37	4.37	4.37	1	1	1	0.854158	1.05451	0.917913	1.00743	0.935797	0.993336	183	21.8375	10.5503
25	242247601	39S ribosomal protein L41, mitochondrial	19.88			3.7			1			1.25297	NA	NA	1.14472	NA	NA	162	18.9747	9.24658
26	240849189	39S ribosomal protein L45, mitochondrial	42.3913	129.707	168.814	12.12	14.85	16.36	4	5	6	1.20352	1.20355	1.42028	0.937604	1.16243	1.01491	330	38.3292	9.0708
27	242247523	39S ribosomal protein L47, mitochondrial-like	32.77	38.57	0	8.13	7.72	19.92	2	3	4	1.15822	1.15423	1.08657	1.13545	0.99314	1.15731	246	29.9184	9.67139
28	240848771	39S ribosomal protein L53, mitochondrial	26.97	24.37	17.56	16.79	16.79	8.76	2	2	1	1.29444	1.22786	1.0008	1.12908	0.913426	1.18402	137	15.3014	9.86182
29	240849205	39S ribosomal protein L55, mitochondrial	0		0	11.88		11.88	1		1	1.03732	NA	1.36182	1.13866	NA	1.01652	101	12.1796	10.272
30	242247287	3-alpha-(or 20-beta)-hydroxysteroid dehydrogenase-like		36.67	59.76		12.84	9.34	1	3	2	NA	1.1984	1.08034	NA	1.36113	1.23449	257	28.0618	8.89502
31	194394178	3-hydroxyisobutyrate dehydrogenase	0	92.1231	42.73	11.28	10.37	15.55	3	3	4	1.26396	0.871052	1.12486	1.02126	0.958646	1.02467	328	34.8596	8.20654
32	240849484	40S ribosomal protein S11	64.7374	47.4146	55.4888	21.71	41.45	28.95	4	7	5	1.04876	1.41363	1.40858	1.29904	1.19982	1.64959	152	17.6856	10.5063
33	242247517	40S ribosomal protein S14	41.8136	0	32.196	22.52	8.61	22.52	3	1	3	0.77216	1.01394	0.829705	1.39556	0.968452	0.757244	151	16.2217	10.228
34	240849397	40S ribosomal protein S16-like	381.124	283.318	364.137	45.57	44.3	38.61	7	8	7	1.11078	1.11006	1.08862	1.00868	1.0607	1.02589	158	17.9598	10.1694
35	242247238	40S ribosomal protein S23-like	70.9223	104.548	100.394	29.37	29.37	28.67	6	6	5	1.05033	0.964147	1.24189	1.08878	1.03576	0.971499	143	15.9788	10.521
36	240849555	40S ribosomal protein S2-like	387.501	293.045	184.234	36.98	43.77	30.57	10	11	8	1.02243	1.10128	1.01016	0.9976	1.03847	1.08342	265	28.6434	10.1548
37	242247118	40S ribosomal protein S7-like	119.187	98.4104	69.29	18.04	11.34	18.04	2	1	2	0.848915	0.614701	0.911586	0.910025	0.879947	0.561796	194	22.5634	10.0522
37	285002187	40S ribosomal protein S7-like	91.3712	63.9325	76.9639	15.98	18.04	13.4	2	2	2	1.24281	0.887877	1.06257	0.861777	0.724994	0.918196	194	22.4684	10.0229
38	240848913	60S ribosomal protein L18-like	123.973	184.529	157.013	25.53	18.62	29.26	5	4	6	1.28329	1.08163	1.87903	1.35105	1.60532	1.62187	188	21.327	11.6196
39	240848663	60S ribosomal protein L21-like	120.442	37.2288	121.406	17.72	17.72	17.72	3	3	3	1.13162	1.20529	1.33892	1.49059	1.54615	1.41028	158	18.13	10.9312
40	240848935	60S ribosomal protein L27a	80.9342	145.44	68.0747	19.05	19.05	19.05	3	3	3	1.18908	1.15229	1.01285	1.20493	1.10784	1.35408	147	16.742	10.3159
41	240848569	60S ribosomal protein L8-like	128.019	103.634	145.558	25.19	25.19	28.29	5	5	6	1.15272	1.12733	1.31504	1.21818	1.17733	1.38345	258	28.1873	10.7261
42	240848895	60S ribosomal protein L9-like	601.779	718.681	450.751	38.83	39.89	43.09	9	9	10	0.839709	0.961012	0.966091	1.00235	1.00509	0.881402	188	21.3275	9.75928
43	187109140	abnormal wing discs 1	222.179	272.169	106.221	40.76	40.76	40.76	3	3	3	0.995055	1.05158	0.981502	1.1283	1.07045	1.0729	157	17.5119	8.104
44	187125208	abnormal wing discs 2	452.608	410.928	213.943	56.49	56.49	56.49	6	6	6	0.910769	0.908407	0.897418	0.889144	0.956246	0.793872	154	17.1739	8.104
45	237858784	acetyl coenzyme A synthase	57.5538	71.7235	193.939	6.49	11.8	8.85	4	7	6	0.971522	1.03113	0.925184	0.98457	0.864059	0.875694	678	76.4476	6.46826
46	240849447	acid phosphatase 1, soluble		0	19.59		18.13	13.13	1	3	2	NA	1.05745	1.05251	NA	1.10034	0.700627	160	18.2347	7.63525
47	242247276	acireductone dioxygenase-like	126.167	94.8262	132.312	22.1	16.02	17.13	5	3	4	0.83241	0.875782	0.92534	0.594798	0.756332	0.668937	181	21.5336	5.33838
48	187109134	actin related protein 1	2230.13	1699.89	1776.44	48.4	38.03	37.5	3	2	1	1.11195	0.975836	0.962829	0.978514	1.05175	0.900989	376	41.7948	5.47803
49	240849655	activator of heat shock 90kDa protein ATPase-like		54.4413	38.8126		15.09	15.09	2	5	5	NA	0.990875	0.996217	NA	0.942167	0.927368	338	38.6076	6.04932
50	240849049	acylphosphatase, putative	38.83	35.96	47.2016	7.84	18.63	16.67	1	2	2	1.36701	1.18896	0.961768	3.06657	4.25567	4.10866	102	11.7197	7.98682
51	240848955	acylphosphatase-2-like	0	0		17	9		1	1		1.02932	0.82391	NA	0.955601	1.10694	NA	100	11.3789	9.12939
52	240849529	acyl-protein thioesterase 1,2-like		0	48.49		4.57	7.76	1	1	1	NA	1.04504	1.06967	NA	1.00977	0.781873	219	24.1627	7.21045
52	242247309	acyl-protein thioesterase 1,2-like	55.29	44.3483	79.0485	11.42	24.66	15.53	3	5	3	2.14835	1.82362	1.50876	1.15044	1.11801	1.00555	219	24.5675	6.72705
53	240848967	adenine nucleotide translocator-like	975.684	906.423	883.215	39.35	44.19	51.61	11	13	14	1.22383	1.27933	1.19361	2.82188	2.40777	2.55298	310	33.6854	9.62744
54	240848861	adenylate kinase 2, mitochondrial	129.167	242.458	175.709	29.96	26.72	23.48	7	6	6	0.966851	1.01505	1.04875	0.972002	0.941827	1.11091	247	27.4613	7.48877
55	187177315	ADP ribosylation factor 2	215.015	400.464	245.99	25.14	25.14	25.14	3	3	3	1.05461	0.996573	1.1243	0.752234	1.06365	1.00054	179	20.4216	6.80029
56	285002195	ADP/ATP translocase 3-like	721.366	1104.57	676.557	44.55	40.59	40.59	13	12	11	0.9585	0.99013	0.940607	0.942295	0.97388	0.892904	303	33.4781	9.64209
57	209571484	ADP-ribosylation factor GTPase activating protein 2	32.79	38.48	48.06	5.19	8.15	5.37	3	4	3	0.948621	1.01574	0.99591	0.817239	1.0908	0.961343	540	60.9657	6.81494
58	242247411	ADP-ribosylation factor-like protein		65.79	35.56		6.15	6.15	1	1	1	NA	1.18375	1.01493	NA	1.11523	1.38249	179	20.3243	6.07471
59	240849267	aldo-keto reductase-like	163.28	130.994	97.2532	18.44	26.88	22.19	6	8	6	0.980994	1.01918	0.946805	0.907279	1.00692	0.884049	320	36.7498	6.26514
60	240849127	alpha N-terminal protein methyltransferase 1A		31.54	0		4.46	4.46	1	1	1	NA	0.680731	0.699076	NA	0.714462	0.843422	224	25.4917	5.79541
61	240848849	alpha-1,3-mannosyltransferase-like	0	16.38	40.15	4.29	9.09	10.86	1	3	3	0.725266	0.97613	1.24127	0.749475	1.15735	1.13073	396	44.958	6.7417
62	240849065	alpha-tocopherol transfer protein-like		0			5.81		1	1		NA	1.00532	NA	NA	0.893144	NA	310	36.8313	9.24658
63	187123198	amino acid transporter	0			3.09			1			1.00274	NA	NA	0.777792	NA	NA	486	53.731	8.47021
63	350538269	amino acid transporter		0	0		2.72	2.4	1	1	1	NA	0.942845	1.00593	NA	0.86364	0.965424	624	68.2816	6.82959
64	244790077	aminopeptidase-like 1	82.5556	211.125	171.667	14.87	17.03	18.59	6	7	7	1.07242	1.01367	1.00447	1.13373	1.044	1.05155	511	54.8138	7.31299
65	240849535	anamorsin homolog	44.9884	157.772	94.2336	10.79	17.63	19.78	4	6	6	0.949742	1.06463	1.04241	1.10762	1.23717	1.00638	278	29.7058	4.85596
66	240849105	annexin IX-like	165.462	171.972	274.472	19.06	22.5	20	5	4	5	1.21412	1.22513	1.59106	1.17435	1.41211	1.54358	320	35.0406	4.66553
67	240849117	AP-3 complex subunit sigma-like	0	32.58	25.98	4.71	8.9	8.9	1	2	2	1.07553	0.902616	0.94453	0.934749	0.964296	0.883848	191	21.9922	5.14795
68	240848583	apolipoprotein O-like	0	45.96	63.4875	10.4	12.8	14.4	2	3	4	1.09315	0.998726	1.21683	1.1274	0.994232	1.42583	250	28.1517	9.08545
69	240849007	apoptosis-linked protein 2-like	64.2129	66.6635	40.2833	15.73	21.35	15.73	3	4	3	0.955632	1.06271	0.924536	0.766331	1.30863	0.808766	178	20.603	5.37646
70	240849155	archease	0		68.55	6.54		6.54	1		1	1.00018	NA	1.09841	1.03409	NA	1.14939	153	17.8285	4.52588
71	240848665	arylalkylamine N-acetyltransferase-like			48.7098			7.09		2	3	NA	NA	0.916612	NA	NA	0.958649	254	29.0775	5.87158
71	240848685	arylalkylamine N-acetyltransferase-like		32.55			7.14		2	2		NA	1.07327	NA	NA	0.934862	NA	224	25.497	4.90674
72	201023323	aspartate aminotransferase 2	77.7352	180.213	218.629	15.57	22.17	22.17	6	9	8	1.02974	0.954714	1.04394	1.09022	0.996474	1.02043	424	46.8858	8.41162
73	237874247	aspartyl-tRNA synthetase	59.395	82.2627	71.3654	14.34	21.23	16.39	8	9	7	1.0013	1.17174	1.15834	0.839679	1.06841	0.842653	537	60.5421	7.25439
74	326910915	aspartyl-tRNA synthetase, mitochondrial	0	0	14.87	0.93	1.86	4.03	1	1	2	1.0571	1.0362	1.01863	1.08941	1.2582	1.17301	645	73.6443	8.29443
75	213948229	ATP synthase F0 subunit 6 (mitochondrion)	0	0	0	3.26	3.26	3.26	1	1	1	1.59992	1.61965	1.39509	2.00623	1.85625	1.69197	215	25.1902	9.08545
76	240849631	ATP synthase subunit b, mitochondrial-like	329.339	269.323	192.232	25.27	24.54	24.18	9	7	8	1.14951	1.1057	1.03345	1.40288	1.35167	1.24005	273	31.2644	8.67529
77	209915626	ATP synthase subunit beta, mitochondrial	2180.87	2420.06	1817.82	44.91	50.86	46.26	17	19	18	1.1668	1.19952	1.17354	1.41221	1.39863	1.44107	521	55.7202	5.17334
78	187175299	ATP synthase, H+ transporting, mitochondrial F0 complex, subunit G	60.3947	49.79	75.1639	15	23	23	2	3	3	1.69456	1.76468	1.64229	1.97183	1.62052	2.13164	100	11.2172	9.74463
79	187177317	ATP synthase, H+ transporting, mitochondrial F1 complex, O subunit	213.378	204.817	276.412	37.14	44.76	47.62	9	10	10	1.07246	1.19821	1.29547	1.54597	1.57244	1.54233	210	22.8124	9.78857
80	187109136	ATP synthase, subunit d	398.779	482.919	365.442	32.79	33.33	40.44	7	6	7	1.28883	1.26379	1.39882	1.59437	1.60303	1.78564	183	20.7366	5.04639
81	240849083	ATP synthase-coupling factor 6, mitochondrial	0	55.4446	57.3861	16.67	16.67	16.67	1	1	1	1.53615	1.444	1.7661	2.02903	1.67278	1.47924	102	11.6481	9.40771
82	253795474	beta-1,4-galactosyltransferase-like		25.83			2.43		1	1		NA	1.02922	NA	NA	1.21967	NA	329	38.7268	8.71924
83	187121188	bicaudal	106.724	86.68	186.262	35.36	24.31	30.39	7	3	4	0.779404	0.9277	0.938318	0.895263	0.956542	0.810365	181	19.6051	5.93506
84	240848963	biogenesis of lysosome-related organelles complex 1 subunit 2			44.69			4.79		1	1	NA	NA	0.819499	NA	NA	0.728593	146	16.8844	4.97021
85	240849164	bolA-like protein 3	27.35	25.99	0	26.79	32.14	19.64	3	4	2	1.03975	1.28094	1.38412	1.02398	0.938732	1.33731	112	12.6978	9.67139
86	242247139	brain protein 44-like	63.22	55.0516	70.23	29.92	23.62	29.92	4	3	4	1.09736	1.40331	1.19014	1.39237	1.43338	1.16241	127	14.0775	9.74463
87	240848697	brain protein 44-like protein	50.2966	63.194	73.1381	16.67	16.67	16.67	2	2	2	1.12299	1.61528	1.27225	1.1752	1.46337	1.41882	114	13.0747	9.48096
88	244790115	BUD13 homolog		0			5.63		2	2		NA	0.947653	NA	NA	0.905173	NA	302	35.3951	7.85498
89	253735754	cactus		0	0		2.96	2.96	2	1	1	NA	2.00612	1.25217	NA	1.20713	1.00921	338	38.1499	4.85596
90	240849473	calcineurin B-like			28.89			7.06		1	1	NA	NA	1.11743	NA	NA	0.726645	170	19.4166	4.65283
91	244790125	calcineurin-like phosphoesterase domain containing 1	32.83	38.8978	45.969	3.67	4.67	4.67	1	2	2	0.667482	1.04161	1.09478	0.500682	0.861387	0.844238	300	34.8203	6.29053
92	201027424	calcitonin gene-related peptide-receptor component protein	43.69			4.26			1			NA	NA	NA	NA	NA	NA	141	16.4625	5.021
93	326910921	calcium uptake protein 1 homolog, mitochondrial	0	21.13	0	1.42	3.64	2.23	1	2	1	1.12943	1.18596	1.12906	1.02714	1.04859	1.10913	494	56.9964	7.21045
94	326910931	calcium-binding mitochondrial carrier protein Aralar1	80.3891	194.033	251.167	17.32	24.89	26.2	11	17	17	0.927765	0.998227	1.0148	0.969595	0.99855	1.07093	687	76.7437	8.06006
95	242246995	calcium-regulated heat stable protein 1	42.3195	56.9467		15.56	16.3		2	2		0.865226	0.922443	NA	1.06164	0.960694	NA	135	14.8735	7.07861
96	209870032	calmodulin	120.589	68.6871	168.728	28.19	22.15	28.19	5	3	4	0.922978	0.748694	1.00995	1.02254	1.42599	0.876056	149	16.8599	4.22119
97	326319996	calponin-like	94.4503	131.036	181.25	23.4	25.53	26.6	5	4	5	1.18844	1.32711	1.12806	1.07033	1.20702	1.06134	188	20.4213	8.14795
98	240848981	cAMP-responsive element-binding protein-like		0			8.03		1	1		NA	0.938964	NA	NA	1.08342	NA	137	15.621	6.78564
99	187103110	carboxypeptidase, vitellogenic-like precursor	0	0	44.79	2.56	10.02	10.02	1	3	3	1.60845	1.24211	1.52566	1.38023	1.73368	1.27469	469	51.9807	6.30322
100	187121192	casein kinase II beta subunit	65.4269	92.1131	63.9235	25.91	26.36	22.73	5	5	4	0.980204	0.907917	0.785729	0.943487	1.01726	0.831115	220	25.2521	5.87158
101	209863079	cathepsin B precursor		41.69	36.18		8.05	5.57	1	2	1	NA	1.02619	0.883226	NA	0.961993	0.9035	323	36.3204	7.50342
102	201023319	cathepsin B-10270 precursor	0	0	43.8029	2.64	5.87	4.99	1	2	2	1.0595	1.367	1.83015	1.00011	1.12257	1.63908	341	38.7127	7.94287
103	187103108	cathepsin B-1418 precursor	0	55.35	129.3	6.36	16.18	12.43	2	5	4	1.21988	1.28407	1.32903	1.18412	1.1138	1.42153	346	38.2089	5.32568
104	187104114	cathepsin B-16A precursor	132.336	207.71	243.854	18.53	18.53	12.65	4	2	1	1.20611	1.33041	1.5981	1.05739	1.25454	1.38408	340	37.9388	5.96045
105	201023315	cathepsin B-16D2 precursor	0		29.02	9.12		8.82	2		2	1.16186	NA	1.34785	1.06309	NA	1.24028	340	38.5042	6.72705
106	187107122	cathepsin B-3098 precursor		0			3.26		1	1		NA	0.803381	NA	NA	0.843482	NA	337	38.1383	7.06396
107	187097096	cathepsin B-348 precursor	48.44	87.045	65.48	12.57	10.23	7.89	5	4	3	0.867658	1.05111	0.804668	1.11186	0.981578	0.922357	342	37.7622	6.44287
108	187105118	cathepsin B-5880 precursor		0	47.64		6.29	6.29	1	2	2	NA	1.20727	0.994154	NA	0.9187	1.18962	302	33.6239	6.27783
109	187105116	cathepsin B-84 precursor	26.54	72.7196	58.945	3.88	13.43	9.55	1	3	2	0.939539	0.8425	0.748799	0.856341	0.762834	0.750606	335	37.7868	5.97314
110	209863077	cathepsin B-912 precursor		0	18.97		5.56	5.56	1	1	1	NA	1.11215	1.06108	NA	1.56299	0.96841	342	38.9164	5.70654
111	237874218	cathepsin D	75.8263	34.33	35.04	9.41	11.96	8.4	3	4	3	1.12073	0.952765	0.890282	1.32654	1.05538	1.08127	393	42.7426	5.51611
112	244790097	cathepsin F isoform 2 precursor	84.8815	106.554	105.07	10.58	10.58	8.87	6	6	5	1.25714	1.28578	1.28741	1.17885	1.40633	1.3458	586	65.148	8.20654
112	244790101	cathepsin F isoform 3 precursor	32.6	28.83		8.72	16.86		2	3		1.39234	1.20849	NA	1.26628	1.23893	NA	172	19.9573	8.86572
113	209693437	cathepsin K-1 precursor	134.198	169.649	99.355	17.74	17.38	12.72	9	8	6	1.25249	1.08507	1.27534	1.46887	1.39576	1.49756	558	63.422	5.80811
114	209693435	cathepsin L precursor	32.3	69.1874	99.215	17.89	17.3	21.11	9	7	8	1.03133	0.950224	1.07777	1.22764	1.19864	1.18813	341	38.1568	6.55127
115	350538361	cationic amino acid transporter 2		0			2.71		2	1		NA	1.29817	NA	NA	1.04367	NA	590	65.4481	7.82568
116	240849579	CDGSH iron-sulfur domain-containing protein 3, mitochondrial-like	44.9025	37.52	41.71	15.56	27.41	22.96	2	4	4	1.23346	1.11265	1.54411	1.27257	1.05097	1.08064	135	16.0303	9.45166
117	240849339	CDGSH iron-sulfur domain-containing protein-like	118.138	78.2826	29.97	21.77	21.77	15.32	3	3	2	1.12468	1.27706	1.1256	1.21673	1.103	1.17894	124	13.9493	9.0708
118	187113154	cell division cycle 42	85.3817	141.023	170.34	16.75	22.51	10.99	2	3	1	0.983259	0.885145	0.925606	0.936389	1.08079	1.13247	191	21.213	6.55127
119	270289762	cell division protein kinase 5		47.3332	50.24		13.27	6.46	15	3	1	NA	1.01885	0.954371	NA	1.14084	0.820827	294	33.5655	8.20654
120	237874211	chaperonin containing TCP1, subunit 5 (epsilon)	426.31	217.078	384.33	32.1	24.17	26.94	17	12	14	0.973629	0.966317	0.997167	0.907359	1.1047	0.921193	542	59.3878	5.84619
121	240848947	charged multivesicular body protein 2a	0	28.01	30.55	3.78	11.76	7.98	1	3	2	1.01962	0.957904	0.811463	0.900428	0.949557	0.78126	238	26.5984	5.94775
122	242247533	chemosensory protein 1-like precursor	0	22.99		5.16	5.16		1	1		0.967608	0.784687	NA	0.716458	0.698406	NA	155	17.1719	9.59814
123	187123200	chemosensory protein-like precursor	223.238	133.556	165.801	40.15	40.15	39.42	5	5	5	1.1908	1.04155	1.16458	1.33062	1.35926	1.19724	137	15.2809	8.86572
123	187125204	chemosensory protein-like precursor	85.339	56.4605	62.6688	6.11	17.56	13.74	2	4	2	1.03174	1.11904	1.13498	1.38875	1.09975	1.23548	131	14.9327	8.51416
123	187125206	chemosensory protein-like precursor	152.309	162.969	126.193	37.24	45.52	45.52	6	6	7	1.11331	1.12285	1.12072	1.53007	1.67115	1.63518	145	16.3936	8.88037
124	240848745	chromatin accessibility complex 1-like	0	24.38	0	5.48	10.96	10.96	1	2	2	0.839892	0.904282	0.998125	0.944912	1.21066	0.981138	146	16.4271	6.39209
125	240848567	chromatin modifying protein 1-like	41.39	89.5386	57.1349	13.57	13.07	8.54	3	4	2	1.01328	1.03879	1.03822	1.03194	1.1895	1.14842	199	22.2303	7.34229
126	283806550	chryptochrome 1			0			1.63		1	1	NA	NA	0.936169	NA	NA	0.894346	553	64.0189	6.43018
127	209180431	cisplatin resistance-associated overexpressed protein	39.18	0	46.9639	2.38	6.85	11.61	1	2	4	0.921441	1.01409	0.79536	0.868543	0.942878	1.04086	336	39.3555	9.0708
128	240849129	clathrin coat assembly protein ap17-like		0			4.93		1	1		NA	0.767327	NA	NA	1.28071	NA	142	16.9266	6.17627
129	240848601	cofactor required for Sp1 transcriptional activation subunit 9-like		39.14			3.14		1	1		NA	0.964946	NA	NA	0.871772	NA	223	26.3176	7.53271
130	240849113	coiled-coil domain containing 124-like	0			6.73			1			1.0234	NA	NA	1.18131	NA	NA	208	24.5248	9.23193
131	274315958	coiled-coil domain containing 47 precursor	77.21	157.24	60.8292	4.68	11.58	13.36	2	5	6	1.15404	0.90377	1.11284	0.954374	0.944456	0.980091	449	51.9425	5.68115
132	241896918	coiled-coil domain containing 94	37.72	71.936	51.216	5.76	5.76	5.76	2	2	2	0.874594	0.699806	0.698792	1.05777	1.08557	0.760163	278	32.6335	8.39697
133	326368285	coiled-coil domain-containing protein 25 isoform 2	86.7578	109.913	97.4872	10.44	15.93	21.43	2	3	4	0.926907	1.01223	0.976765	0.931003	1.02225	0.953545	182	20.9421	8.6167
134	242247175	coiled-coil domain-containing protein 43-like	0		19.17	3.86		4.35	1		1	0.829494	NA	0.727112	0.980402	NA	0.771293	207	23.9582	4.94482
135	242247673	COMM domain-containing protein 2	0	0	0	6.57	6.57	6.57	1	1	1	1.02381	0.955267	0.975053	0.976119	1.0448	1.15194	198	22.9822	8.22119
136	240849505	COMM domain-containing protein 3		46.52			5.03		1	1		NA	1.0624	NA	NA	0.98063	NA	199	22.4417	5.30029
137	237874226	component of oligomeric golgi complex 6		24.35	40.84		3.21	4.65	1	2	3	NA	0.945162	0.977437	NA	0.994599	0.902042	623	70.5932	5.51611
138	244790119	COP9 complex homolog subunit 5	23.65	46.2035	41.72	5.01	19.76	16.52	2	6	5	0.981443	1.08187	0.937707	0.837211	0.844382	1.02681	339	38.3602	5.94775
139	240848869	COP9 signalosome complex subunit 6	26.85	30.94	25.18	4.7	14.11	16.3	2	4	5	0.730935	0.923923	0.863703	0.9738	1.16606	0.917811	319	36.2382	5.12256
140	242247421	COP9 signalosome complex subunit 7-like		0	0		3.45	6.47	2	1	1	NA	0.975965	0.775532	NA	0.886434	0.516049	232	26.4415	5.10986
141	240848855	copper transporter-like		0	0		5.32	5.32	1	1	1	NA	1.23791	0.855874	NA	1.12832	1.00552	188	21.3147	7.62061
142	242247107	cornichon-like	49.3207	101.682	48.5648	18.21	25.5	21.52	4	6	5	1.05815	1.10545	1.22018	0.968041	1.07366	1.30078	302	34.3328	6.29053
143	326381114	CTD nuclear envelope phosphatase 1	51.21	0	41.54	4.92	4.92	4.92	1	1	1	0.895335	1.09097	1.10924	0.917351	0.581898	0.962387	244	28.426	9.75928
144	238231405	CTP synthase	44.71	70.2005	89.8536	11.37	12.88	22.24	6	6	10	0.813738	0.898428	1.04608	0.877641	0.968094	0.973611	598	67.1751	6.62451
145	240848649	C-type lectin-like precursor	40.9664	0	47.36	16.59	4.61	13.36	3	1	2	1.04248	1.15442	2.05328	1.12844	0.888763	1.36506	217	24.8112	8.32373
146	253735765	cuticle protein precursor	0	0		7.76	7.76		1	1		1.1779	1.20852	NA	1.84364	1.30903	NA	116	13.4136	5.22412
147	253735780	cuticle protein-like precursor	42.9142	51.1122	19.29	12.82	12.82	12.82	2	2	2	1.40072	1.72298	1.21485	0.75407	0.596021	0.692149	117	13.1513	8.5874
147	274324157	cuticle protein-like precursor	94.3891	97.2861	117.725	18.03	27.87	24.59	3	4	3	0.816405	0.975614	0.802388	1.22549	1.17274	1.02022	122	13.4408	4.58936
148	240849581	cuticular protein 10 precursor	233.945	322.953	223.929	42.86	37.86	37.86	3	3	3	0.676921	0.809035	0.740448	0.587464	0.573368	0.565823	140	15.0204	6.63916
149	240848949	cuticular protein 11 precursor	44.9	88.4169	84.6658	11.3	44.35	26.09	1	3	2	0.769968	0.578582	0.825592	0.870354	0.690575	0.636117	115	12.3559	5.35107
150	288558056	cuticular protein 12 precursor		486.389			38.16		10	1		NA	0.665814	NA	NA	0.893066	NA	152	16.0887	7.13721
151	274324124	cuticular protein 16 precursor	308.576	450.657	262.509	27.17	23.12	23.12	1	1	1	0.839378	0.714753	0.922147	0.918579	1.06999	0.567955	173	18.281	8.35303
152	288558058	cuticular protein 18 precursor	160.992	282.243	187.023	15.54	27.03	26.35	2	1	1	0.78693	0.382929	0.671594	0.900768	0.320747	0.788493	148	15.9075	6.03662
153	288558042	cuticular protein 20 precursor	0	72.2573	97.2422	4.68	8.7	12.37	1	2	3	1.1408	1.11762	1.1421	1.02562	0.906617	0.793441	299	30.7938	8.25049
154	197209845	cuticular protein 21	30.25	32.11	78.5992	4.42	2.79	7.44	2	1	3	0.84104	0.73091	0.818772	1.17647	0.926155	0.907386	430	45.8289	7.1665
155	240849075	cuticular protein 22 precursor			187.023			11.02		4	1	NA	NA	0.799322	NA	NA	0.936508	254	26.1271	7.10791
156	240848739	cuticular protein 23 precursor	160.992	261.161	187.023	10.49	16.48	16.85	2	1	1	0.954176	0.531835	0.778916	1.175	0.766536	0.885534	267	27.2776	7.12256
157	197209837	cuticular protein 29 precursor	23.52	39.64	46.6935	20.51	29.23	27.69	3	4	5	1.07849	1.14985	1.21337	0.971567	0.78534	0.847459	195	20.3167	5.47803
158	197209835	cuticular protein 30 precursor	40.16	39.9838	0	10	9.35	15.16	1	1	2	0.972141	0.944131	0.882867	1.01709	0.77897	0.919545	310	31.9072	7.84033
159	240849275	cuticular protein 31 precursor		498.084	483.183		44.1	34.16	6	2	1	NA	1.16122	0.986673	NA	0.934932	0.612934	161	16.952	6.13818
160	288558044	cuticular protein 33 precursor	190.345			19.87			1			0.909919	NA	NA	0.900601	NA	NA	151	15.9986	5.78271
161	242247575	cuticular protein 34 precursor	193.94	334.974	342.673	18.75	18.75	18.75	0	1	1	NA	0.752203	1.21391	NA	0.813947	0.956397	160	17.002	6.53662
162	288558754	cuticular protein 36		406.176	393.749		18.75	18.75	1	1	1	NA	0.942162	0.896327	NA	0.847056	0.895868	160	17.1221	5.87158
163	288558046	cuticular protein 37 precursor	51.6723	263.431	325.726	18.18	18.18	18.18	1	1	1	0.885356	0.846598	0.945955	0.835689	0.782928	0.706714	165	17.5092	5.87158
164	240848841	cuticular protein 41 precursor	152.579	88.5408	135.804	29.27	25	25	3	2	2	1.05893	0.868201	1.07577	0.873512	0.913397	1.01186	164	17.2974	6.65381
165	240849005	cuticular protein 45 precursor	72.3262	90.5404	65.5918	18.35	25.69	18.35	3	4	3	0.888545	0.824896	0.838215	0.83082	0.737044	0.758532	218	22.6438	5.90967
166	242247639	cuticular protein 47 precursor	0	0	0	4.36	10.07	5.7	2	2	1	1.0168	1.06603	0.722934	0.938708	0.725933	0.816387	298	30.6795	7.60596
167	242247389	cuticular protein 57 precursor		32.27			12.88		3	1		NA	0.963839	NA	NA	0.729566	NA	132	15.2183	6.80029
168	288558718	cuticular protein 60 precursor			22.6			9.09		1	1	NA	NA	0.936632	NA	NA	0.83694	187	20.7489	6.06201
169	288558725	cuticular protein 62 precursor	298.732	162.33	125.719	33.33	41.67	26.85	5	6	4	0.832912	0.878625	1.00826	1.12782	1.26324	1.10231	216	22.1105	6.7124
170	288558727	cuticular protein 68 precursor		0	0		9.6	9.6	1	2	2	NA	1.08901	0.812127	NA	0.602491	1.01863	198	21.2324	5.18604
171	288558729	cuticular protein 72 precursor	34.19			9.4			2			1.01393	NA	NA	1.37184	NA	NA	234	23.475	5.89697
172	288558731	cuticular protein 76 precursor		56.4888	141.96		9.91	13.06	4	2	2	NA	0.990407	1.26108	NA	1.15451	1.14503	222	23.2633	5.57959
173	253795461	cuticular protein analogous to peritrophins 3-A1 precursor	0	35.99	32.5906	17.96	22.45	26.12	3	4	5	0.909219	0.960379	0.971183	0.85416	1.04662	0.945939	245	27.4286	5.24951
174	288869502	cuticular protein analogous to peritrophins 3-A2 precursor	0	0	39.6003	6.05	6.05	10.08	1	1	2	0.885892	0.907594	0.96073	1.00533	0.839788	0.894299	248	27.1763	4.86865
175	288869500	cuticular protein analogous to peritrophins 3-B precursor	95.2623	161.691	60.8193	25.75	32.11	29.1	5	7	7	0.975122	0.826058	0.988074	0.965716	0.923208	0.878481	299	33.6347	5.21143
176	288869504	cuticular protein analogous to peritrophins 3-C precursor	300.93	364.475	228.543	39.67	39.34	40	11	10	12	1.15533	1.10334	1.03412	1.1267	1.08228	0.963094	305	33.8347	5.17334
177	242247573	cuticular protein analogous to peritrophins 3-D1 precursor	0	0	42.29	8.33	20.18	16.23	2	4	3	0.958807	0.861893	0.762508	1.11599	0.789353	0.904268	228	25.2287	5.8335
178	288869498	cuticular protein analogous to peritrophins 3-D2 precursor	110.272	67.3014	50.5063	19.37	21.55	29.78	5	6	8	0.982932	1.03417	0.941479	0.94946	0.937149	0.868752	413	47.249	5.32568
179	240848893	cuticular protein CPG12-like precursor	50.0925	48.35	67.6357	44.91	27.02	42.46	6	4	6	0.942412	0.896899	1.02962	0.954591	0.742277	0.82067	285	31.8987	8.74854
180	197209830	cuticular protein precursor	464.138	727.719	655.864	57.01	51.13	51.13	6	5	5	0.882003	0.917997	0.859332	0.779599	0.695703	0.794111	221	22.9068	6.53662
181	242247169	cuticular protein-like precursor	197.86	126.518	46.6626	20.13	20.13	20.13	3	3	3	0.814528	0.947936	0.846748	0.793693	0.7919	0.861425	154	16.2429	4.53857
182	240849571	cyclase-like precursor	0	54.1569	76.3118	6.77	16.54	24.81	2	4	6	1.01315	1.37015	0.970872	1.14969	1.18596	1.02808	266	28.9727	7.25439
183	253735795	cyclin H		44	42.79		3.33	3.33	1	1	1	NA	0.776407	0.727254	NA	0.995301	1.16669	300	35.111	7.56201
184	242247236	cyclophilin-10-like	0	50.63	41.3	8.7	8.7	8.7	1	1	1	0.681505	0.80989	0.815919	0.919696	0.695375	0.80358	161	17.9859	6.37939
185	283436226	cystathionase-like	774.169	822.88	745.966	38.5	34.5	34.75	3	2	2	0.963775	1.11125	1.04702	0.75993	0.734301	1.01945	400	44.2244	6.68311
186	253735689	cystathionine gamma-lyase isoform 2	0	31.44	38.36	5.71	9.18	2.98	2	3	1	0.841604	0.90208	1.16029	1.01199	0.747774	0.670341	403	44.8584	6.62451
187	213948236	cytochrome b (mitochondrion)		42.44			2.43		1	1		NA	1.31961	NA	NA	1.89309	NA	371	43.6017	9.70068
188	240848921	cytochrome b reductase 1-like	30.18	0	27.91	3.2	3.2	3.2	1	1	1	0.836934	0.793178	1.08528	0.680822	1.13515	0.845179	250	28.5659	9.0708
189	187127216	cytochrome B5-like protein	0			16.42			1			1.72092	NA	NA	1.3659	NA	NA	134	15.1545	4.70361
190	299890786	cytochrome b-c1 complex subunit 10			24.43			19.67		1	1	NA	NA	1.41252	NA	NA	1.6291	61	7.04763	8.68994
191	326368255	cytochrome c heme lyase		55.84	31.8488		8.96	8.96	1	2	2	NA	1.393	1.26832	NA	1.23114	1.4084	279	32.0407	6.80029
192	242247383	cytochrome c oxidase polypeptide IV-like	32.18	39.4264	38.2799	20.92	26.02	20.92	4	4	3	1.22086	1.18686	1.50175	1.3213	1.24084	1.82668	196	22.3166	9.34912
193	240848562	cytochrome c oxidase subunit 5B, mitochondrial	125.855	120.527	161.292	22.66	22.66	26.56	1	1	1	1.26813	1.67137	1.14875	1.41543	1.38309	1.28513	128	14.3673	8.47021
194	213948226	cytochrome c oxidase subunit I (mitochondrion)	27.16		0	2.75		1.57	2		1	0.917126	NA	1.28958	1.49322	NA	1.16745	510	57.528	7.26904
195	213948227	cytochrome c oxidase subunit II (mitochondrion)	33.2824	24.26	51.52	8.97	6.28	5.83	3	2	2	1.16401	1.41514	1.15562	1.35942	1.44344	1.57109	223	26.5975	6.26514
196	242247253	cytochrome c oxidase subunit Va-like	161.544	183.924	289.743	26.14	20.92	21.57	5	4	5	1.12916	1.22837	1.09232	1.19008	1.51129	1.38654	153	17.3378	5.021
197	254281286	cytochrome c oxidase subunit VIIc		0			27.94		1	1		NA	0.887885	NA	NA	1.11555	NA	68	7.56696	11.0483
198	242247012	cytochrome c1-like	54.8963	28.27	40.3311	16.08	13.64	13.64	4	3	3	1.21089	1.1989	1.23771	1.58378	1.65366	1.59834	286	32.183	6.68311
199	187131234	cytochrome c-like protein	178.628	155.044	160.28	46.15	39.42	39.42	6	5	5	1.08662	1.13189	0.994045	1.64626	1.74704	1.52972	104	11.4459	9.53955
200	326439076	cytochrome P450 protein	172.987	187.174	134.288	15.94	18.11	20.28	2	3	5	1.13841	1.09034	1.17267	0.897247	0.882684	1.04866	508	58.6545	8.35303
201	240849475	D-3-phosphoglycerate dehydrogenase	598.158	577.502	522.56	37.31	34.63	34.63	14	11	12	0.807107	0.772467	0.834861	0.775375	0.806001	0.746565	335	35.7819	7.89893
202	326320021	dead end	30.81	75.5496	77.9161	5.24	13.97	8.73	1	3	2	0.987115	0.964184	1.0698	0.973767	1.0433	0.846268	229	25.0893	8.07471
203	240848609	death-associated protein	33.51	119.65	24.88	58	46	32	4	3	2	0.867891	0.937858	0.810761	0.963439	0.898758	1.01365	100	10.8565	9.39307
204	240849357	dehydrodolichyl diphosphate synthase-like		0	0		3.14	3.14	1	1	1	NA	1.07403	0.765182	NA	0.695915	0.872883	287	33.579	7.97217
205	240849613	dehydrogenase-like		19.41			3.42		1	1		NA	1.18056	NA	NA	0.803762	NA	322	36.311	8.6167
206	240848985	density-regulated protein	0	0		4.6	4.6		1	1		0.767756	1.03494	NA	1.03119	1.09197	NA	174	19.4755	5.26221
207	242247183	deoxyhypusine hydroxylase	23.49	64.6594	118.432	4.35	12.04	24.08	1	3	6	0.847693	1.21985	0.840812	0.919614	0.889024	0.717348	299	33.3758	4.69092
208	240849219	deoxynucleotidyltransferase terminal-interacting protein 2			29.7			5.45		1	1	NA	NA	0.965939	NA	NA	1.03425	165	19.3455	10.2134
209	242247513	deoxyribose-phosphate aldolase-like	42.5948	38.38	63.1	13.15	11.31	5.2	5	3	2	0.993184	0.95263	1.16918	0.957706	0.992942	0.97976	327	36.0333	5.8208
210	240849071	deoxyuridine 5'-triphosphate nucleotidohydrolase, mitochondrial-like	14.35	60.4605	30.5836	23.87	40.65	23.23	3	5	3	0.687289	0.767782	0.790974	0.909452	0.885698	0.788492	155	17.0636	6.53662
211	253314420	deterin isoform 1		0			12.58		3	1		NA	0.894223	NA	NA	1.25721	NA	159	18.5555	8.49951
211	253314418	deterin isoform 2			0			5.38		2	1	NA	NA	0.732575	NA	NA	0.674073	130	15.0738	9.0415
212	240849595	DHFR-coamplified protein-like precursor		0			2.3		2	1		NA	1.43257	NA	NA	0.911832	NA	305	33.8872	5.16064
213	187177327	diacetyl/L-xylulose reductase	815.752	854.443	589.75	37.5	43.33	37.92	8	9	8	1.23523	1.24188	1.03679	0.955764	0.927734	0.853778	240	25.6292	8.25049
214	240848525	diacylglycerol o-acyltransferase-like	24.5	54.95	66.4281	8.9	20.47	20.77	4	7	8	1.10333	1.23961	1.25174	1.06994	1.16872	1.19684	337	38.5002	9.23193
215	240848897	dihydrofolate reductase	38.4678	76.7684	73.7685	13.04	20.65	20.65	2	3	4	0.822967	1.00643	1.13602	1.04268	1.07618	1.1176	184	21.092	8.85107
216	242247433	dimethyladenosine transferase-like	0		0	3.63		5.28	1		1	1.02002	NA	1.20717	0.875309	NA	1.65524	303	34.8889	9.65674
217	326910927	diphosphomevalonate decarboxylase		67.1115	112.91		15.28	12.95	2	5	4	NA	1.01176	1.07308	NA	1.02898	0.982623	386	42.9728	7.37158
218	242247104	diphthine synthase-like			0			3.3		1	1	NA	NA	0.699045	NA	NA	1.15151	273	30.85	5.52881
219	240848851	DNA polymerase epsilon subunit 3	0	55.4626	95.4358	10.32	19.05	19.05	1	2	2	0.941695	1.03521	0.954234	0.639437	0.983021	1.1772	126	13.8864	4.90674
220	242247264	DNA-directed RNA polymerase II polypeptide-like	0	25.38	16.27	4.76	4.76	9.89	1	1	2	0.952487	0.882254	0.988641	0.774298	0.764364	0.816231	273	31.0953	5.16064
221	242247465	DNA-directed RNA polymerase II subunit RPB11-a		53.343	46.0626		8.55	8.55	2	1	1	NA	1.06132	1.02062	NA	1.11052	0.862403	117	13.4459	5.31299
222	240848959	DNA-directed RNA polymerase II subunit RPB7	0	20.94	40.43	13.95	6.4	7.56	2	1	1	0.863038	2.30191	0.830819	1.09537	2.10634	0.519937	172	19.1609	6.85889
223	242247587	DNA-directed RNA polymerases I, II, and III subunit RPABC1-like	0	65.2829	68.8066	10.95	15.24	15.24	2	3	3	1.16228	0.929676	0.892634	1.00968	1.01949	0.912202	210	24.5846	5.94775
224	240849191	DNA-directed RNA polymerases I, II, and III subunit RPABC3			52.34			7.14		1	1	NA	NA	1.24315	NA	NA	0.974738	154	17.7297	5.021
225	242247553	dnaJ homolog subfamily B member 6-like		36.16	44.74		5.46	5.46	2	1	1	NA	0.744613	0.767199	NA	1.38035	0.72101	238	26.6357	8.67529
226	187105120	DnaJ-like	142.062	261.727	200.263	14.43	19.9	23.38	6	8	10	0.906061	0.840611	0.896581	0.938453	1.04892	0.830115	402	44.6444	6.84424
227	242247195	dodo-like	42.3255	116.644	90.8256	28.22	28.22	28.22	4	4	4	1.03796	0.828293	0.934124	1.09205	1.18931	0.924755	163	18.2072	8.42627
228	242247365	D-tyrosyl-tRNA(Tyr) deacylase 1	0			7.83			1			1.32396	NA	NA	1.16186	NA	NA	166	18.9106	7.29834
229	253314491	easily shocked	33.29	45.68	53.999	5.63	8.17	10.7	2	2	3	1.1252	0.906927	1.36986	1.10263	1.21093	1.24198	355	40.8148	5.38916
230	253735804	ecdysis triggering hormone preproprotein		0	34.18		8.89	12.22	1	1	2	NA	1.25137	1.09274	NA	1.08904	0.97281	180	20.7844	7.03467
231	187117170	effete	91.0233	84.5961	27.05	7.48	7.48	7.48	1	1	1	1.38895	1.36801	1.11562	1.08071	1.31675	1.24702	147	16.6674	7.29834
232	242247285	ejaculatory bulb-specific protein 3-like precursor		18.89	25.71		6.87	6.87	1	1	1	NA	1.18418	1.46963	NA	1.5252	1.51812	131	15.2927	6.68311
233	242247603	ELL complex EAP30 subunit-like		0	35.5		4.42	12.45	1	1	2	NA	0.98665	1.27716	NA	1.02206	1.22143	249	28.0691	7.56201
234	240848653	elongation factor 1-beta	191.375	383.181	380.542	11.11	24.54	35.19	2	4	6	0.979069	0.839078	0.954533	0.886659	0.976667	0.80138	216	24.3273	4.85596
235	187115158	elongin C-like	71.43	135.779	129.276	25.62	42.15	42.15	3	4	4	1.047	1.17552	1.30693	1.08353	1.11133	0.963358	121	13.5043	4.64014
235	240849487	elongin C-like		19.85	0		10	8.33	1	1	1	NA	0.960453	0.917459	NA	0.951734	1.16675	120	13.5485	4.93213
236	253795463	ELOVL family member 6, elongation of long chain fatty acids		41.39	32.1		3.21	2.86	1	1	1	NA	1.00512	0.928617	NA	1.11738	0.798206	280	33.1755	9.51025
237	240849174	endothelial differentiation-related factor 1	56.1014	82.0061	53.94	31.51	23.97	23.97	4	3	3	1.00817	0.96953	0.868132	1.07819	0.95452	0.992452	146	16.449	10.0669
238	187173295	enhancer of rudimentary			0			9.71		1	1	NA	NA	1.35433	NA	NA	0.866444	103	12.121	6.75635
239	240848915	esterase D/formylglutathione hydrolase-like			57.9974			15.71		2	4	NA	NA	1.09935	NA	NA	1.04257	280	31.6145	6.3667
239	242247527	esterase D/formylglutathione hydrolase-like	158.235	122.661	117.776	11.93	16.84	11.93	3	4	3	1.01634	0.973268	1.12289	1.02312	0.946932	1.04357	285	32.0068	6.11279
240	240849510	esterase ybfF-like	51.9533	106.32	56.7938	6.08	13.85	13.18	2	4	4	1.15694	1.22447	1.17878	1.15997	1.22815	1.40332	296	33.3464	8.32373
241	326368301	estradiol 17-beta-dehydrogenase 8-like	39.76	79.2666	99.189	8.23	14.81	21.4	2	3	5	1.08584	1.19547	0.988088	1.09512	1.3244	0.905101	243	26.0483	6.78564
242	240849011	eukaryotic translation initiation factor 1A-like	39.7921	0	38.42	6.71	13.42	6.71	1	2	1	0.622937	0.815138	0.789231	1.14437	1.12479	0.59792	149	17.0746	5.13525
243	242246931	eukaryotic translation initiation factor 3 subunit 2 beta-like	93.1445	166.53	201.808	30.15	20	28.62	8	5	8	1.02927	0.989653	1.13176	0.995004	0.960435	0.909298	325	36.1107	5.66846
244	240849043	eukaryotic translation initiation factor 3 subunit F	157.505	133.337	168.564	22.3	23.02	31.65	5	5	7	0.990185	0.854065	0.8618	0.874303	1.01796	0.847093	278	30.8757	5.23682
245	326381116	eukaryotic translation initiation factor 3 subunit J	0	0	0	5.81	5.39	5.81	1	1	1	0.874425	1.01735	0.928833	1.11257	1.33978	0.745159	241	28.083	4.94482
246	209863134	eukaryotic translation initiation factor 3, subunit K	93.1809	116.82	99.84	17.67	24.65	24.65	3	4	4	1.05216	0.909865	0.908945	0.852153	1.31681	0.582314	215	25.0196	5.71924
247	242247539	eukaryotic translation initiation factor 3, subunit M-like	70.2167	161.285	153.765	20.65	23.1	26.09	7	8	9	0.909389	0.995081	1.20442	0.862692	1.04922	0.99391	368	41.4576	6.20166
248	240849063	eukaryotic translation initiation factor 4E-like	73.0705	206.424	191.047	23.83	21.03	18.69	5	4	4	0.934879	0.912481	0.861121	0.915746	0.912988	0.817512	214	24.4912	5.46533
249	240849387	eukaryotic translation initiation factor-like	112.86	82.897	36.2	12.37	8.48	10.6	1	1	3	0.692745	0.971751	0.958086	1.08201	0.899665	0.977905	283	31.9112	8.79248
250	240848929	exosomal core protein Csl4	0	25.3427	0	5.64	10.26	4.62	1	2	1	0.525534	0.796294	1.04237	0.687885	0.748543	1.05339	195	21.861	6.87354
251	187111142	fatty acid desaturase		28.18	22.33		5.71	4.35	3	2	2	NA	0.755493	0.802152	NA	0.905425	0.700519	368	42.5542	7.44482
252	326320000	fatty acid desaturase-like	30.5	57.51	0	4.48	2.39	2.39	2	1	1	1.11282	0.949003	1.08251	0.809373	0.833935	0.744519	335	38.6935	8.00146
253	242247453	ferredoxin-like		18.19			10.99		1	2		NA	1.05694	NA	NA	1.07453	NA	182	20.4834	7.38623
254	240848575	ferritin-like precursor	19.33	0	0	4.57	11.42	10.5	1	2	2	0.900711	1.04272	0.910747	1.12911	1.01957	1.16558	219	24.3844	5.49072
255	242247143	fixR-like		64.8797	0		19.78	8.21	1	4	1	NA	1.06127	0.84811	NA	0.919368	1.03048	268	28.8721	6.94678
256	240848791	flavin reductase	141.253	238.582	158.054	28.78	31.22	28.29	6	6	6	1.03216	0.979665	1.08756	1.00566	1.23412	1.08291	205	22.4756	6.91748
257	242247407	formation of mitochondrial complexes 1 homolog-like	29.36	46.26	58.9924	11.11	27.78	11.11	1	3	1	1.27304	1.07324	1.15111	0.822352	0.843143	1.05239	108	12.7635	9.45166
258	242247339	FUN14 domain-containing protein 1-like		46.25			4.3		1	1		NA	1.07474	NA	NA	1.08485	NA	186	20.4368	9.23193
259	240848769	gamma-aminobutyric acid receptor-associated protein-like	0			5.93			1			1.09996	NA	NA	1.10189	NA	NA	118	14.0664	9.20264
260	326741704	gamma-glutamyl hydrolase-like precursor		0			4.14		3	1		NA	0.816107	NA	NA	1.45284	NA	314	35.9469	6.34131
261	240848683	gamma-glutamylcysteine synthetase, putative	0	61.49	61.09	2.75	11.76	9.41	1	3	2	1.17865	1.14546	1.13358	1.00742	0.914584	0.796351	255	28.7968	5.17334
262	240848899	gamma-interferon-inducible lysosomal thiol reductase-like precursor	17.81	60.9897	25.98	11.68	17.76	25.23	2	3	4	1.1916	1.08716	0.852504	0.816897	0.932062	0.973043	214	24.0165	6.18896
263	240848733	Gastric cancer antigen Zg14 homolog-like		0	0		3.01	3.01	1	1	1	NA	1.39851	1.2132	NA	0.783848	0.944678	266	31.1381	9.30518
264	242247583	GDP-L-fucose synthase-like		63.7617	31.57		13.71	5.61	2	5	2	NA	1.01396	0.727771	NA	0.926256	1.01022	321	36.2198	7.6499
265	240849417	glucosamine-6-phosphate N-acetyltransferase-like	0	30.7203	0	11.76	20.86	11.76	2	4	2	1.0446	1.09672	0.887561	1.11346	1.01171	0.947096	187	21.1074	6.53662
266	237874151	glutamine synthetase 2	580.7	452.513	342.841	29.73	25.14	27.57	11	9	9	0.911415	0.836889	0.866567	0.794753	0.781121	0.816833	370	41.4524	6.46826
267	328447196	glutamyl aminopeptidase	0			3.34			1			1.07091	NA	NA	0.996947	NA	NA	929	107.844	7.53271
268	240848901	glutaredoxin-related protein 5, mitochondrial	22.06	47.3146		10.64	14.89		1	2		1.92502	1.34786	NA	1.34985	2.03212	NA	141	15.8673	8.45557
269	240849543	glutaryl-Coenzyme A dehydrogenase-like	109.878	62.494	59.6831	14.73	8.7	16.43	5	3	6	1.06036	1.11657	1.1635	1.03956	1.21192	1.27269	414	45.2128	7.97217
270	242247327	glutathione S-transferase	361.489	393.23	224.643	34.26	33.8	33.8	7	7	7	1.02801	1.01302	0.999681	0.995924	1.07334	0.898567	216	24.0275	6.68311
271	240848631	glutathione S-transferase omega-1-like	193.015	210.731	179.585	25.94	31.38	31.38	6	7	7	1.00657	1.1437	1.18745	1.18338	1.53965	1.25396	239	27.4143	6.56592
272	330417885	glutathione S-transferase, C-terminal domain containing			0			2.92		1	1	NA	NA	0.67205	NA	NA	0.935167	548	62.3566	6.1001
273	242247341	glutathione S-transferase, theta class-like	27.03	36.73	0	4.31	11.64	6.9	1	1	1	1.01387	1.12268	1.39396	1.06067	1.26519	1.18213	232	27.0649	8.44092
274	242247543	glutathione S-transferase-like	55.098	78.1739	43.3153	9.31	17.65	14.22	2	4	3	1.29847	1.30994	1.42657	1.01086	0.95214	0.977392	204	23.7764	5.19873
274	242247659	glutathione S-transferase-like	114.009	128.799	129.381	20.3	27.23	27.23	2	3	3	1.09224	1.31121	1.14481	0.946405	0.990258	0.938198	202	23.4952	6.22705
275	240849327	glycine cleavage system h protein-like	0	0	0	7.59	7.59	7.59	2	1	1	1.3064	1.0293	1.09123	1.08315	0.907512	1.19027	158	17.807	5.08447
276	240848783	glyoxylate/hydroxypyruvate reductase-like	66.52	120.225	153.048	12.11	22.67	39.44	5	6	10	0.84981	0.835035	1.04593	0.889099	1.21145	0.828992	322	34.9888	7.35693
277	242117896	growth arrest and DNA-damage-inducible, gamma interacting protein 1	54.31	37.17	33.3967	6.91	6.5	6.91	2	2	2	1.14519	1.06862	1.62835	0.819621	0.947444	1.18492	246	28.8453	9.48096
278	240849047	GrpE protein homolog, mitochondrial	170.539	210.395	259.87	22.97	22.07	33.33	6	6	8	1.14466	1.07665	1.17291	1.0682	1.19688	1.1193	222	24.9669	7.13721
279	240849287	GTP-binding nuclear protein Ran	456.517	395.762	419.189	27.91	34.42	32.09	6	7	7	0.890908	0.894227	0.831298	0.965019	0.99412	0.880707	215	24.6326	7.02002
280	209180425	guanine nucleotide binding protein (G protein), alpha activating activity polypeptide O	75.1649	139.581	111.828	11.86	17.8	17.8	3	5	5	0.968497	1.09395	1.12046	1.14464	1.31441	1.04308	354	40.3461	5.43994
281	237858775	guanosine monophosphate reductase 2	41.64	57.4263	51.2006	13.35	15.91	17.33	5	6	6	1.17859	1.01304	0.9457	1.23656	1.06272	0.839842	352	38.2495	7.69385
282	240848641	H/ACA ribonucleoprotein complex subunit 2-like	32.0768	78.6806	40.14	20	20	30	3	3	4	0.908353	0.91977	1.02868	0.909211	1.03007	0.953074	150	16.9819	9.31982
283	251823889	haloacid dehalogenase-like hydrolase domain containing 1A-like	71.8335	168.393	74.96	11.74	21.05	9.72	3	5	2	1.30601	1.48786	1.31388	1.36232	1.37847	1.41454	247	27.219	7.41553
284	187174297	heat shock 10kDa protein 1	260.99	180.451	166.763	45.54	45.54	38.61	4	4	3	1.04243	1.15525	1.00687	1.08136	1.04497	1.00789	101	10.9489	6.771
285	242397408	heat shock protein cognate 3 precursor	1758.86	1441.88	1251.16	36.27	33.08	32.93	19	17	17	0.956804	0.940146	1.01932	0.908451	0.937987	0.950801	659	72.8785	5.32568
286	238231399	heme A:farnesyltransferase		0			1.99		1	1		NA	1.27695	NA	NA	1.03269	NA	402	44.5353	9.5542
287	240849539	hemolin-interacting protein-like		0	52.6		10.34	10.34	1	1	1	NA	0.969757	0.886371	NA	1.10855	1.0216	116	13.2396	5.87158
288	240849201	heterochromatin protein 1-like	0	28.735	42.28	3.54	3.54	3.54	1	1	1	0.813502	0.768907	0.685031	0.804665	0.866473	0.834283	254	28.6596	4.53857
289	240848911	heterogeneous nuclear ribonucleoprotein-like	174.806	223.438	259.586	31.45	31.45	34.28	7	7	8	0.982587	0.664605	0.963968	1.03157	1.02455	0.87792	283	31.0544	8.88037
290	240849197	hexaprenyldihydroxybenzoate methyltransferase, mitochondrial		0	35.05		10.99	10.99	1	2	2	NA	1.14242	1.2806	NA	1.1838	1.29419	273	30.8324	6.3667
291	240848941	high-affinity copper uptake protein-like	40.5727	37.14	29.87	7.49	4.28	4.28	2	1	1	1.21178	1.57234	0.828557	1.06016	1.29445	0.74409	187	21.5803	6.66846
292	242247325	histidine triad protein 4-like		41.12	0		17.54	8.19	1	2	1	NA	1.00735	1.43584	NA	1.105	1.30558	171	19.0945	7.12256
293	240849411	histone acetyltransferase-like		38.54	0		10.87	7.25	1	2	1	NA	0.923406	0.947146	NA	0.88705	1.04132	138	15.7299	4.729
294	242247299	histone deacetylase complex subunit SAP30 homolog	0	41.88	27.94	7.41	12.35	11.11	1	2	2	0.670619	0.720677	0.986149	0.782623	1.00488	0.981923	162	18.5234	9.33447
295	242247223	Histone H2AV (H2A.F/Z)-like	183.863	199.295	203.399	46.09	23.44	23.44	4	3	3	0.807807	0.832635	0.822821	1.04795	1.04157	1.10842	128	13.5265	10.6968
296	274327724	imaginal disk growth factor precursor	195.945	237.284	181.781	23.76	22.4	13.8	11	11	7	1.16964	1.11428	1.05536	1.05084	1.03485	1.0302	442	48.6222	8.47021
297	242247377	iron-sulfur cluster assembly enzyme ISCU, mitochondrial-like	56.1722	74.4491	62.2211	16.88	29.87	34.42	2	4	5	1.05818	1.25228	1.01761	0.74784	0.979102	0.81483	154	16.8026	8.30908
298	240848997	IST1 homolog	0		34.11	3.82		7.35	2		3	0.802304	NA	0.989872	0.87846	NA	0.95654	340	38.4009	6.04932
299	198442859	juvenile hormone binding protein	104.877	187.739	133.087	23.78	23.78	23.78	6	6	6	1.00441	1.152	1.15015	1.04728	1.07317	0.948529	286	32.2372	5.56689
300	326320043	juvenile hormone binding protein-like precursor	20.47	57.555	45.91	9.92	19.05	15.87	3	6	4	1.2427	1.14795	1.05928	1.02535	0.966439	0.939726	252	28.3146	6.80029
301	240848961	keratinocyte-associated protein 2-like precursor			56.74			6.72		1	1	NA	NA	1.36116	NA	NA	0.959795	134	14.6619	9.61279
302	242247627	kiser-like		45.75	50.03		5.26	5.26	1	1	1	NA	1.31183	1.36581	NA	1.1303	1.18064	171	19.6032	9.31982
303	240849119	K-ras-like	86.1764	118.388	108.304	13.76	24.87	31.22	2	4	5	1.0407	0.973823	1.11707	0.936661	1.17509	0.91023	189	21.7112	8.20654
304	240849184	KRR1 small subunit processome component homolog			33.17			6.53		1	2	NA	NA	0.901763	NA	NA	0.816528	291	33.8692	9.80322
305	241896891	L-3-hydroxyacyl-Coenzyme A dehydrogenase	75.6864	87.9233	44.9512	16.83	18.77	19.74	5	6	6	1.37798	1.66038	1.23907	1.69704	1.88627	1.51504	309	33.9318	8.11865
306	229577161	large subunit GTPase 1 homolog	43.6726	58.93	68.7083	6.37	6.03	8.38	4	3	5	0.802481	0.830328	0.981388	0.880594	1.16397	0.723927	597	68.6005	5.74463
307	187119182	lesswright	23.13		31.5135	20.75		15.72	3		2	0.860383	NA	1.34374	0.831735	NA	1.09005	159	18.3543	8.41162
308	241896972	LETM1 domain containing 1-like		23.14	0		9.45	1.99	1	4	1	NA	1.29265	1.2657	NA	1.05842	1.02931	402	47.0274	9.23193
309	240848657	lin-37 homolog-like		20.62			5.02		1	1		NA	0.957474	NA	NA	0.959539	NA	239	27.7896	9.49561
310	240848819	LITAF-like protein	0	0		14.75	14.75		1	1		0.841106	0.570837	NA	0.939238	0.832545	NA	122	13.6467	8.33838
311	240848763	longitudinals lacking protein-like	75.021	71.0831	140.774	25.6	34.4	34.4	3	3	4	0.791621	0.926256	0.757816	0.900743	1.23659	0.986982	125	14.2722	7.88428
312	240848617	LSM domain containing 1-like		0			9.57		1	1		NA	0.962982	NA	NA	1.16256	NA	115	13.3305	5.75732
313	254281302	LSM1 homolog, U6 small nuclear RNA associated		71.5245			16.3		1	2		NA	0.735462	NA	NA	0.918385	NA	135	15.4904	8.96826
314	240848877	LSM7 homolog, U6 small nuclear RNA associated (S. cerevisiae)-like	0	36.55	32.03	7.48	21.5	7.48	1	3	1	0.869603	1.10909	0.698943	0.955647	1.06939	0.814858	107	11.8032	5.2749
315	209180429	LUC7-like	35.58	66.6028	27.37	12.58	13.91	3.64	4	4	1	0.786486	0.831834	0.882984	0.840525	0.846384	1.171	302	35.6137	9.1001
316	209969796	L-xylulose reductase	499.026	363.393	303.788	40.66	35.16	37.73	11	9	10	0.905643	0.968642	0.915345	0.927644	0.882141	0.836139	273	29.5421	8.60205
317	326368271	LysM and putative peptidoglycan-binding domain-containing protein-like		0	0		5.15	5.15	1	1	1	NA	1.05388	0.965149	NA	0.828784	0.845553	194	22.4614	6.55127
318	240848735	MACRO domain-containing protein 2-like	129.504	140.474	186.387	18.4	30.19	18.4	4	6	4	1.08646	1.16136	0.953249	1.15382	1.14529	1.0728	212	23.4623	6.90283
319	187129224	macrophage migration inhibitory factor-like protein	165.395	166.57	59	26.89	20.17	28.57	4	3	3	1.09184	1.30763	1.58506	1.16462	1.22717	1.16122	119	13.3699	6.02393
320	240848889	mage-e1-like		0	0		5.88	4.07	1	1	1	NA	0.766888	0.943695	NA	1.09167	0.763541	221	25.6351	6.80029
321	242247205	magnesium-dependent phosphatase 1		40.93	40.73		4.07	4.07	1	1	1	NA	1.22296	1.06896	NA	0.972446	1.19471	172	19.6582	8.89502
322	187107130	mago nashi	0	106.478	83.2267	23.81	26.53	29.25	3	4	5	0.997391	1.03338	0.796992	0.790398	1.09537	0.939623	147	17.2857	6.03662
323	242247619	maintenance of killer 16 protein-like	0	0	0	2.53	3.25	6.5	1	1	2	0.886112	0.826483	0.762058	0.869935	0.8131	1.14439	277	32.7352	5.19873
324	240848521	malignant T cell-amplified sequence 1	60.722	45.06	65.81	24.73	32.42	24.73	3	4	3	0.926336	0.918941	1.09284	1.02117	1.07889	0.774456	182	20.3337	8.63135
325	242247315	mediator of RNA polymerase II transcription subunit 11		36.4			7.14		1	1		NA	0.760544	NA	NA	1.1757	NA	126	14.3775	8.1333
326	242247003	mediator of RNA polymerase II transcription subunit 28-like			0			4.25		1	1	NA	NA	0.682949	NA	NA	0.756831	212	23.609	5.021
327	242247363	mediator of RNA polymerase II transcription subunit 31		0			5.7		1	1		NA	0.933954	NA	NA	0.999873	NA	158	18.5843	8.77783
328	326320054	mediator of RNA polymerase II transcription subunit 8			0			4.42		1	1	NA	NA	0.898235	NA	NA	1.08915	249	27.9113	7.69385
329	187179337	membrane alanyl aminopeptidase N precursor	344.332	389.319	435.689	11.61	13.67	14.39	11	12	14	0.995975	1.02561	0.988324	0.880286	0.9848	0.871952	973	110.685	5.49072
330	274315753	membrane steroid binding protein	108.714	27.5211	66.2583	14.07	12.93	14.07	4	3	4	0.952458	1.13626	0.961819	0.896056	0.980605	1.02762	263	29.4504	4.70361
331	242247449	metaxin 1-like		0			4.21		1	1		NA	0.981776	NA	NA	0.82589	NA	309	36.16	6.12549
332	240849621	methionine aminopeptidase 1-like		24.58	46.9831		8.47	9.52	2	3	3	NA	0.826772	0.807033	NA	0.812451	0.919419	378	41.9336	7.06396
333	241896906	methionine sulfoxide reductase B3 isoform 2	34.22	0	38.7233	13.41	20.12	12.8	2	3	2	1.03469	1.11202	0.881688	1.0865	0.981732	1.15049	164	18.5953	8.74854
334	242247547	methyl-cpg binding protein-like		34.54	44.5937		2.99	9.95	1	1	3	NA	1.07413	0.851782	NA	1.08844	1.04291	201	23.1495	9.99365
335	240848556	methylglutaconyl-CoA hydratase, mitochondrial-like	0	50.34	31.91	7.46	21.02	7.12	2	6	2	0.897911	1.17806	1.27054	0.891507	1.03675	1.30985	295	32.252	8.74854
336	240848853	methyltransferase-like protein 5-like	0	39.37	77.65	6.45	6.45	13.82	1	1	3	0.711035	0.791358	1.19428	0.731138	0.834587	0.900735	217	23.8481	6.29053
337	242247667	microsomal glutathione S-transferase 1-like	84.1345	43.06	116.937	13.51	6.76	20.95	2	1	3	1.32341	1.02732	1.32559	1.17874	1.05226	1.09642	148	16.8362	9.26123
338	201025416	miple protein precursor	26.96		35.1	9.4		9.4	1		1	1.03447	NA	1.11004	0.965063	NA	1.22902	149	16.9085	9.64209
339	187117164	mitochondrial ATP synthase F chain-like	155.598	127.342	206.079	41.12	40.19	40.19	4	4	4	1.29552	1.29935	1.35353	1.67086	1.48526	1.92389	107	12.4564	9.94971
340	187177319	mitochondrial ATP synthase gamma-subunit	777.478	634.673	412.688	41.33	35	40.33	12	10	12	1.29547	1.27538	1.25362	1.49263	1.79652	1.39316	300	32.998	9.27588
341	242247469	mitochondrial carrier homolog 1-like	39.93	40.6597	56.9118	7.57	13.82	10.86	2	4	3	1.03838	1.03691	1.11126	0.995688	1.19069	1.41907	304	34.2714	8.08936
342	240848637	mitochondrial fission 1 protein	33.69	67.6391	44.15	6.41	24.36	6.41	1	4	1	0.107219	1.01087	NA	0.231586	1.07034	0.196739	156	17.6271	7.53271
343	242247179	mitochondrial import inner membrane translocase subunit TIM14-like precursor	0	51.3151	29.96	23.48	46.09	31.3	3	5	3	1.22158	1.09159	1.23645	1.04519	1.14906	1.09765	115	12.3006	9.93506
344	326320004	mitochondrial import inner membrane translocase subunit Tim23	33.39	33.28	47.92	10.78	9.8	14.22	2	2	3	1.16668	1.79585	1.30662	1.10061	1.54432	1.27024	204	22.2383	8.99756
345	240849176	mitochondrial import inner membrane translocase subunit Tim8	35.67	55.4932	93.194	28.16	26.21	28.16	3	3	3	1.38088	1.29565	1.33191	1.18624	1.36163	1.37806	103	11.5226	6.04932
346	242247095	mitochondrial import inner membrane translocase subunit Tim9 B	41.03	0	39.56	13.76	13.76	34.86	1	1	3	1.06177	1.09347	1.38828	1.28483	2.16516	1.1218	109	12.5328	4.50049
347	326319962	mitochondrial import receptor subunit TOM20 homolog	73.6807	124.885	104.198	19.3	19.88	19.88	3	3	3	1.31635	1.56301	1.5659	1.32756	1.45554	1.21029	171	18.9678	7.86963
348	242247293	mitochondrial inner membrane protease ATP23 homolog		0	42.38		4.44	7.26	1	1	2	NA	1.04773	0.981265	NA	1.14733	1.18463	248	28.186	7.98682
349	209870011	mitochondrial isoprenyl diphosphate synthase	160.33	222.157	184.709	21.07	26.4	27.92	7	9	9	1.06051	1.04389	1.03511	0.969609	1.01501	0.954608	394	45.365	7.60596
350	187111146	mitochondrial malate dehydrogenase	554.828	466.172	530.568	28.49	26.11	26.11	8	8	8	0.998464	0.91012	0.973798	1.39193	1.29706	1.40093	337	35.6818	8.30908
351	242247557	mitochondrial ribosomal protein L1	0	34.44	46.7633	2.65	17.94	10.29	1	5	3	0.948489	1.05572	0.86246	1.08583	1.03051	0.828076	340	39.2516	9.27588
352	237858753	mitochondrial ribosomal protein L48	33.36	82.69	59.15	5.95	5.95	5.95	1	1	1	1.48443	1.2163	1.15583	1.12003	1.06752	1.19471	185	21.0749	5.63037
353	242246942	mitochondrial ribosomal protein S12-like			28.33			7.3		1	1	NA	NA	1.38715	NA	NA	1.35215	137	15.4133	10.4331
354	240848991	mitochondrial ribosomal protein S7-like	36.5486	44.8689	27.99	5.63	5.19	12.55	2	1	2	1.01879	1.95248	1.25125	0.925016	1.16039	1.08651	231	26.6451	9.56885
355	242247307	mitogen-activated protein kinase kinase 1 interacting protein 1-like	59.7723	52.78	66.4883	12.1	15.32	20.97	2	2	3	1.07309	0.977799	1.15874	1.0443	1.11394	0.801742	124	14.0263	8.00146
356	242247359	mitogen-activated protein-binding protein-interacting protein-like	36.17	39.51	41.09	6.4	16.8	6.4	1	2	1	1.00991	1.05454	1.55209	1.04414	1.54143	1.37	125	13.6461	7.28369
357	242247303	mitotic spindle assembly checkpoint protein MAD2		20.85	43.72		5.39	3.92	1	1	1	NA	1.04137	1.02308	NA	1.06361	1.03573	204	23.3327	5.24951
358	237874209	molting fluid carboxypeptidase A precursor		39.99	23.6		5.92	3.42	1	2	1	NA	0.886442	1.33601	NA	0.776091	1.24902	439	50.1563	6.65381
359	326320015	molybdenum cofactor sulfurase-like		53.01	30.8541		6.62	6.62	2	1	1	NA	0.885235	1.15495	NA	1.29961	0.467385	287	33.0324	5.36377
359	326320017	molybdenum cofactor sulfurase-like	45.4272	0	73.43	6.69	6.69	13.03	2	1	2	0.872027	0.791187	0.917867	0.705494	0.796824	0.520625	284	32.654	5.03369
360	240849091	MPA13 allergen-like	138.539	194.154	74.0091	25.19	37.04	26.67	3	4	3	1.09671	1.0345	1.0617	0.975764	1.11411	0.864336	135	15.2979	6.01123
360	240849479	MPA13 allergen-like	488.312	619.05	434.884	37.78	51.11	45.19	6	8	7	1.29915	1.42605	1.34074	2.08806	2.09082	1.90191	135	15.3308	7.28369
360	242247153	MPA13 allergen-like	104.421	61.65	93.0285	27.94	31.62	25.74	4	4	4	1.43138	1.99418	1.52535	1.51449	1.53545	1.56786	136	15.526	7.88428
361	242247229	MPV17 mitochondrial membrane protein-like	0	39.57	47.5	4.28	4.28	4.28	1	1	1	1.05881	1.00967	1.03318	1.0845	0.689277	1.16339	187	21.7855	9.29053
362	241896869	mRNA decapping enzyme	51.09	72.9126	76.1167	5.73	8.6	15.92	2	3	5	0.856097	0.909598	0.966045	0.961365	1.00111	1.01577	314	36.5465	6.53662
363	244790043	MTOR associated protein, LST8 homolog	0		0	7.72		4.18	2		1	0.9067	NA	0.856372	1.0827	NA	0.754638	311	35.0101	5.96045
364	240849558	multisynthetase complex auxiliary component p43-like	87.5005	115.088	93.5681	29.66	26.55	25.52	10	8	8	1.02292	1.03852	0.949114	0.910119	0.858387	0.971255	290	32.3243	9.0708
365	240848529	muscular protein 20	444.746	432.422	471.592	50.54	50.54	47.28	8	8	8	1.00399	1.02579	0.945664	1.08096	1.07632	0.981137	184	20.5326	8.88037
366	285002185	muscular protein 20-like	290.184	166.901	126.596	47.54	43.17	34.97	8	7	6	1.06923	1.1589	1.00333	1.05197	1.04201	0.938037	183	20.2874	8.76318
367	240849553	MYG1 protein-like	92.9617	98.5267	32.79	10.84	12.95	12.95	4	4	4	1.21379	1.10151	1.13262	0.92481	1.11588	0.975272	332	38.1752	6.46826
368	253735721	myofilin isoform a	180.695	168.303	148.476	44.11	43.35	43.73	11	5	10	1.08918	1.06117	0.990873	1.46145	1.07329	1.41903	263	31.2898	9.68604
368	240849489	myofilin isoform b		81.6785			51.28		1	1		NA	1.40679	NA	NA	3.2932	NA	117	13.8419	9.5542
369	209863140	myosin alkali light chain 1 isoform b	512.197	377.595	368.353	26.88	26.88	26.88	3	3	4	1.45776	1.52969	1.34431	1.76195	2.19386	1.82033	160	18.0029	4.52588
370	242247161	myosin light chain-like	157.607	132.632	199.676	12.74	16.98	16.98	3	3	4	1.14103	1.20627	1.21651	1.77728	2.19034	1.48383	212	23.3506	4.95752
371	242247295	myosin light polypeptide 6-like		47.92	44.14		16.67	6	1	2	1	NA	1.05999	1.12333	NA	1.43101	0.871552	150	16.9372	4.75439
372	240849089	myosin regulatory light chain-like	52.9472	43.6487	69.7311	11.56	16.76	16.76	2	3	3	1.08726	0.997712	1.12118	1.03195	0.957604	1.0919	173	19.8657	4.84326
373	240848749	myotrophin-like	0	62.9695	70.1642	9.29	9.29	9.29	1	1	1	1.45152	0.981258	0.926957	1.14291	0.854499	0.880052	140	15.8258	4.83057
374	240849017	N-acetyltransferase-like	61.2932	61.8033	126.887	13.37	19.77	28.49	3	3	4	1.12081	0.94531	1.09034	0.95553	1.04008	0.997194	172	20.0363	8.49951
375	241896908	NADH dehydrogenase (ubiquinone) Fe-S protein 4	132.081	157.479	258.191	22.45	45.41	37.76	4	7	6	1.18762	1.21107	1.38938	1.33256	1.34102	1.41773	196	22.2723	9.36377
376	242247473	NADH dehydrogenase [ubiquinone] 1 alpha subcomplex assembly factor 4	0	41.04		9.27	3.41		2	1		1.02122	1.25373	NA	0.975355	1.35421	NA	205	23.9097	9.5249
377	240849422	NADH dehydrogenase [ubiquinone] 1 alpha subcomplex subunit 11	58.2765	89.4054	75.3346	17.24	18.39	18.39	3	3	3	1.3225	1.49405	1.37769	1.58917	1.48856	1.6136	174	19.8011	9.48096
378	240849013	NADH dehydrogenase [ubiquinone] 1 alpha subcomplex subunit 12	111.242	170.885	57.6676	46.81	54.61	48.23	6	8	7	1.15484	1.17248	0.98149	1.37228	1.32869	1.28256	141	16.8392	8.71924
379	240848907	NADH dehydrogenase [ubiquinone] 1 alpha subcomplex subunit 13-like	58.5668	40.8167	58.7367	12.58	21.85	7.28	2	2	1	1.41289	1.23405	1.34808	1.28556	1.39018	1.55889	151	17.6512	9.24658
380	240849372	NADH dehydrogenase [ubiquinone] 1 alpha subcomplex subunit 6-like	153.583	181.925	147.964	55.56	39.68	50	7	5	6	1.35348	1.02144	1.23965	1.41238	1.43863	1.39023	126	14.7588	9.18799
381	242247130	NADH dehydrogenase [ubiquinone] 1 beta subcomplex subunit 10	53.2355	132.16	66.88	34.66	52.27	40.91	6	8	6	1.1805	1.15806	1.31371	1.29011	1.31781	1.37445	176	20.6062	6.354
382	242247565	NADH dehydrogenase [ubiquinone] 1 beta subcomplex subunit 3	92.8946	70.4579	67.7815	29.63	33.33	16.67	4	4	2	1.17325	1.37889	1.25473	1.42027	1.45189	1.45616	108	12.7576	9.62744
383	242247187	NADH dehydrogenase [ubiquinone] 1 beta subcomplex subunit 8, mitochondrial	0	28.52	0	4.6	4.6	7.47	1	1	1	1.52214	1.58242	1.00713	1.83815	1.58	1.19109	174	20.2738	7.10791
384	240255419	NADH dehydrogenase [ubiquinone] iron-sulfur protein 5	40.38	57.2295	0	24.21	21.05	31.58	2	2	2	1.11245	0.910776	1.42839	1.40685	1.23566	1.58409	95	11.0951	6.04932
385	240849392	NADH dehydrogenase [ubiquinone] iron-sulfur protein 8, mitochondri	81.9854	150.412	101.818	10.68	14.08	19.42	2	3	3	1.24019	1.4553	1.22803	1.2317	1.55854	1.19669	206	23.3454	5.8208
386	213948237	NADH dehydrogenase subunit 1 (mitochondrion)		0	28.8		2.57	2.57	1	1	1	NA	1.5945	1.59111	NA	1.39133	1.23316	311	37.34	8.48486
387	213948238	NADH dehydrogenase subunit 2 (mitochondrion)		38.47			4.31		1	1		NA	1.05225	NA	NA	1.12113	NA	325	39.1702	9.70068
388	213948231	NADH dehydrogenase subunit 3 (mitochondrion)	34.6511	41.89	0	11.02	11.02	11.02	1	1	1	1.14045	2.60528	2.19219	1.5528	3.0615	3.06233	118	14.3394	9.11475
389	213948234	NADH dehydrogenase subunit 4L (mitochondrion)		50.8			8.33		1	1		NA	1.65173	NA	NA	1.2995	NA	96	11.3941	7.10791
390	240849647	NADH:ubiquinone oxidoreductase NDUFB5/SGDH subunit-like	38.62	51.7765	0	6.59	6.59	13.74	1	1	2	1.15279	1.48826	1.38107	1.35177	1.51801	1.43674	182	21.5571	9.5249
391	326320025	NADH-cytochrome b5 reductase-like	65.9168	52.1673	0	12.62	14.56	4.21	5	6	1	1.15309	1.16683	1.57959	1.11402	1.10888	1.17553	309	34.8303	8.32373
392	242247625	nascent polypeptide-associated complex subunit alpha	440.97	291.914	344.331	39.71	35.41	35.41	9	7	7	0.915142	0.874988	0.96041	0.909171	0.946369	0.847951	209	22.7266	5.04639
393	242247351	neighbor of COX4-like			32.58			7.55		1	1	NA	NA	1.11372	NA	NA	0.668697	212	23.8497	5.70654
394	242247087	neuroglobin-like	42.52	45.76	101.69	5.33	12	18	1	2	2	0.952274	1.05789	1.0085	0.894587	1.01665	1.09306	150	16.4417	6.37939
395	240849087	neuroguidin		0			3.28		1	1		NA	0.855213	NA	NA	0.828482	NA	305	35.0385	9.18799
396	240848839	NHP2-like protein 1	128.451	127.385	92.1748	15.15	15.15	15.15	2	2	2	0.932971	0.881102	0.866237	0.979546	0.919659	0.848774	132	14.6997	6.0874
397	326320035	nitric oxide synthase interacting protein	0	35.72	64.7704	3.38	15.54	15.54	1	4	4	0.850177	0.866195	0.948614	1.11959	0.917427	0.971984	296	33.6201	9.20264
398	240848625	non-muscle caldesmon, putative			0			4.67		1	1	NA	NA	1.52474	NA	NA	1.31469	150	18.2539	10.0669
399	240848571	NOP16 nucleolar protein homolog	0	46.7459	41.25	10.98	23.78	44.51	2	4	6	0.878088	0.835849	0.801985	0.798981	1.01094	0.914874	164	18.847	9.92041
400	242247607	n-synaptobrevin	118.566	65.6404	46.4329	22.22	22.22	35.9	2	2	3	1.07557	0.958293	1.4563	1.21038	1.38676	1.15223	117	12.8207	5.22412
401	242247278	N-terminal acetyltransferase complex ARD1 subunit homolog B-like	42.6506	51.0645	73.1554	5.56	16.67	16.67	1	3	3	0.933583	0.8339	0.769779	0.650884	1.11326	0.704405	180	20.585	6.41748
402	240848909	nuclear cap-binding protein subunit 2-like		38.69	43.74		9.43	4.4	2	2	1	NA	0.868203	0.755508	NA	1.12487	0.950771	159	18.361	8.11865
403	242247073	nuclear transport factor 2-like	39.78	26.35	26.2183	20	36.15	24.62	2	4	2	1.18138	1.00243	1.47893	1.12143	1.36776	1.63936	130	14.6352	5.38916
404	215820614	nucleolar KKE/D repeat protein Nop56	138.843	231.725	209.015	19.06	24.63	27.19	8	10	11	1.00954	0.885295	0.967373	1.25864	1.12396	0.955749	467	52.1726	9.43701
405	240849025	nucleolar phosphoprotein-like	0	0	0	7.43	4.57	9.14	1	1	2	0.747174	0.699963	0.787554	0.645696	0.863599	0.93883	175	20.2528	9.99365
406	240849517	nucleoplasmin	158.508	144.371	100.17	10.61	21.23	16.76	3	5	3	0.82239	0.875466	0.804625	0.902618	0.971817	0.897778	179	19.7237	4.55127
407	240848713	nucleoporin SEH1-like		47.68	82.11		8.43	5.06	2	4	2	NA	1.12751	1.01226	NA	1.04263	0.80731	356	39.9697	7.13721
408	244790035	nucleosome assembly protein 1-like 1	204.941	218.858	139.462	17.59	15.49	19.69	7	6	8	0.985372	0.855273	0.964767	0.811769	0.865832	0.980692	381	43.8202	4.62744
409	253314422	nucleotide binding protein 1	32.81	31.43	42.37	2.56	2.24	4.79	1	1	2	0.928378	1.11339	0.91235	1.12429	1.18117	0.984762	313	33.679	5.14795
410	237874213	Obg-like ATPase 1	206.425	185.093	225.62	19.65	20.4	19.9	8	8	8	0.979161	0.910736	0.93296	0.956678	0.95033	0.879775	397	45.1296	7.48877
411	229892228	odorant-binding protein 1 precursor	125.577	51.9988	79.6492	20.13	20.13	20.13	4	3	4	0.844685	0.888775	0.784388	0.764604	0.89306	0.701437	159	17.846	5.37646
412	229892232	odorant-binding protein 2 precursor	52.5647	0	33.53	6.17	3.29	3.29	2	1	1	1.07425	0.722352	0.843044	0.967348	0.739033	0.672071	243	25.9672	8.95361
413	229892234	odorant-binding protein 3 precursor	132.403	162.462	111.704	33.33	23.4	35.46	5	3	5	1.29349	1.04633	1.24598	0.938082	0.911878	0.95135	141	15.7747	5.5542
414	229892236	odorant-binding protein 4 precursor	34.2792	24.51	65	13.47	7.77	11.4	2	1	2	1.15401	0.915959	1.52203	0.508756	0.225801	0.309044	193	21.7826	4.84326
415	229892238	odorant-binding protein 5 precursor	97.4951	81.9904	63.5806	13.12	13.12	8.6	3	3	2	0.926519	0.787043	0.692994	0.80302	0.913451	0.702122	221	25.1105	8.6167
416	229892242	odorant-binding protein 7 precursor		0			7.74		1	1		NA	0.890909	NA	NA	1.26464	NA	155	17.6	8.79248
417	229892246	odorant-binding protein 9 precursor	16.85	58.16	52.914	5.45	5.45	13.94	1	1	3	0.943524	1.11231	1.1957	0.976016	1.07312	1.3805	165	18.5643	8.01611
418	240848983	oligosaccharyltransferase complex subunit OSTC-like	0	0	0	5.37	5.37	5.37	1	1	1	1.04531	0.936165	0.602135	0.891492	1.04898	0.975768	149	16.7258	9.48096
419	240849577	omega-amidase NIT2-like	239.439	281.56	423.382	50.35	43.31	50.35	10	8	11	1.1762	1.24798	1.26261	0.899316	1.22938	0.931622	284	31.4638	7.59131
420	242247313	optic atrophy 3 protein homolog	0	121.522	42.3879	9.91	21.23	15.09	2	4	3	1.35915	1.44296	1.75879	0.97356	1.33549	1.79394	212	23.9646	8.35303
421	242247417	osiris 6-like precursor	24.16	61.4646	61.5921	7.67	7.67	7.67	2	2	2	1.23277	1.41344	0.831175	0.951373	1.16485	0.715364	287	31.024	8.60205
422	326368297	OTU domain-containing protein 6B		29.92	0		3.2	5.69	1	1	1	NA	0.983374	1.48363	NA	0.921537	1.11531	281	32.3318	7.50342
423	242247331	oxidoreductase-like			0			3.13		1	1	NA	NA	1.20905	NA	NA	0.958572	384	42.6021	7.35693
424	237858709	parvin	0	23.58	46.23	3.23	3.23	11.32	1	1	4	0.895442	1.07074	1.13846	0.934742	1.16106	1.19193	371	42.6742	5.90967
425	237874162	pentatricopeptide repeat domain 1		36.4681	25.28		2.95	1.31	3	2	1	NA	1.23116	0.993136	NA	1.24274	0.841432	610	71.341	8.68994
426	240849035	peptidyl-prolyl cis-trans isomerase FKBP1A-like precursor			44.093			33.04		2	4	NA	NA	0.728659	NA	NA	0.838799	115	12.5954	8.96826
427	240849525	peptidyl-prolyl cis-trans isomerase NIMA-interacting 4	0	33.63	0	8.73	8.73	16.67	1	1	2	0.821545	0.903355	1.10045	0.910556	1.33971	1.0154	126	13.6051	9.64209
428	240849378	peptidyl-prolyl cis-trans isomerase-like	151.299	74.0585	129.269	35.98	37.2	42.07	3	4	4	1.04828	0.985475	1.00035	0.914323	1.00424	0.94284	164	17.6938	8.55811
428	242247425	peptidyl-prolyl cis-trans isomerase-like	0	42.3556	29.66	5.14	12	8	1	2	1	0.934999	0.64704	0.615395	0.925571	1.01598	0.51488	175	19.5706	8.30908
429	253735717	peptidylprolyl isomerase B	223.817	326.867	204.394	26.82	38.18	25	5	8	5	0.856475	0.945069	0.984359	0.93763	1.04252	0.758283	220	24.2706	9.08545
430	240849589	peptidyl-tRNA hydrolase 2, mitochondrial-like			0			9.38		1	1	NA	NA	1.41995	NA	NA	1.42265	160	17.2211	9.46631
431	240848687	peroxiredoxin-6-like	594.122	522.757	522.466	55.45	52.27	56.82	14	13	14	1.17164	1.0349	1.20602	1.01169	1.00843	1.00078	220	24.9025	4.97021
432	253314416	peroxisomal biogenesis factor 16			0			4.14		1	1	NA	NA	0.904634	NA	NA	0.933569	338	39.3189	9.83252
433	242247125	PEST proteolytic signal-containing nuclear protein	29.12	31.78	34.86	6.57	16.06	16.06	1	2	2	1.04351	1.13924	0.884942	1.0037	0.910384	1.02352	137	14.9648	9.5835
434	242246973	PHD-finger 5A-like	46.1823	57.918	77.7614	38.18	15.45	7.27	4	2	1	0.906709	0.935821	1.07311	1.00654	0.976627	1.16221	110	12.437	8.41162
435	240848939	phosducin-like protein		36.16			7.91		1	2		NA	0.987254	NA	NA	0.850108	NA	253	28.6658	4.84326
436	240849551	phosphatidic acid phosphatase type 2A	0	0	31.8962	3.7	3.7	3.7	1	1	1	0.887384	1.09317	0.988085	0.972078	1.03761	1.0572	270	30.7146	9.0415
437	240848795	phosphatidylethanolamine-binding protein-like	118.567	63.5029	135.903	38.76	34.83	34.83	5	4	5	1.11603	1.12538	1.13808	1.07383	0.992397	1.00954	178	19.983	5.5542
438	269784619	phosphatidylethanolamine-binding protein-like precursor	157.645	97.6632	69.3465	19.61	25.49	22.06	3	4	3	1.39969	1.76339	1.16527	1.19281	1.31417	1.1962	204	22.6576	7.91357
439	187111150	phosphoglycerate mutase	342.094	326.331	171.933	37.01	51.97	36.22	9	11	10	1.13236	1.27732	1.21157	1.12954	1.35966	1.18644	254	28.8677	6.32861
440	269847702	phosphoglycerate mutase family member 5	0	0	47.8933	2.77	3.81	3.81	1	1	1	0.961075	0.979048	1.25565	0.993522	0.744255	0.829789	289	33.229	9.1001
441	240849243	phosphomevalonate kinase-like		0	0		6.09	4.57	2	1	1	NA	0.898781	0.98068	NA	0.912732	0.827487	197	23.0594	6.68311
442	251823760	phosphoribosylformylglycinamidine synthase	74.3249	101.225	162.405	4.53	13.21	12.3	6	15	13	1.02846	0.92687	0.977564	0.992683	0.861134	0.89778	1325	146.422	5.31299
443	240849059	phosphoserine phosphatase-like	57.8126	46.0471	22.87	12.61	12.61	10.81	3	3	2	0.885507	0.817643	0.932436	0.90381	1.05124	0.922282	222	24.7949	5.75732
444	240848987	platelet-activating factor acetylhydrolase IB subunit beta	16.19	44.3833	0	5.31	12.39	7.08	1	3	1	1.0413	0.840355	0.906617	1.02278	0.990571	1.43962	226	25.5433	5.23682
445	254039676	polyA-binding protein interacting protein 2	103.126	74.0031	85.0669	30.63	22.5	30.63	3	2	3	1.05205	0.997492	1.32074	0.85049	1.24965	1.22401	160	17.795	4.29736
446	255522784	potassium channel modulatory factor 1 isoform 2		0	60.4533		6.19	4.2	3	2	2	NA	1.48863	1.61373	NA	1.35806	1.27718	452	49.1073	8.66064
447	240849051	PPPDE peptidase domain-containing protein 1-like		32.16	0		4.07	9.88	2	1	2	NA	0.825219	0.959816	NA	0.839536	0.709934	172	20.0058	6.87354
448	641661112	PREDICTED: [Pyruvate dehydrogenase (acetyl-transferring)] kinase, mitochondrial	16.21	97.0423	39.359	14.85	24.5	9.9	5	7	3	1.05814	1.02113	0.974057	1.05705	1.07907	1.02854	404	46.6844	6.72705
449	193706958	PREDICTED: [Pyruvate dehydrogenase [acetyl-transferring]]-phosphatase 1, mitochondrial isoform X1			28.8			14.68		2	6	NA	NA	1.17683	NA	NA	1.19366	470	53.1705	7.06396
449	641662765	PREDICTED: [Pyruvate dehydrogenase [acetyl-transferring]]-phosphatase 1, mitochondrial isoform X2	0	0		1.84	8.16		1	3		1.43501	1.35215	NA	1.28325	1.02732	NA	380	43.0523	6.771
450	641664730	PREDICTED: 1,4-alpha-glucan-branching enzyme	144.207	407.013	390.395	28.08	37.63	27.93	17	21	16	1.35166	1.25168	1.53191	0.976499	1.04723	1.01757	691	79.8419	6.04932
451	193588472	PREDICTED: 1,5-anhydro-D-fructose reductase	152.118	114.764	124.036	19.69	17.5	19.69	6	5	6	1.0099	0.941805	1.01333	1.01928	1.04054	0.957123	320	35.9681	5.33838
452	193659869	PREDICTED: 1,5-anhydro-D-fructose reductase-like	100.321	91.2152	52.5526	10.84	24.46	16.41	2	7	4	0.92382	1.03128	0.971983	1.00519	0.976242	0.929242	323	36.887	6.12549
453	193618024	PREDICTED: 116 kDa U5 small nuclear ribonucleoprotein component	176.645	160.728	202.61	15.9	18.77	19.49	13	14	15	0.868461	0.978216	0.962023	0.952179	0.953329	1.05217	975	109.719	5.16064
454	641656607	PREDICTED: 14-3-3 protein zeta isoform X1	534.358	362.947	292.235	28.34	27.53	22.67	1	1	1	0.980708	0.650956	1.06949	0.986795	0.748475	1.03471	247	28.1579	4.98291
455	328717841	PREDICTED: 15-hydroxyprostaglandin dehydrogenase [NAD(+)]-like		0			8.99		2	1		NA	0.821932	NA	NA	0.996758	NA	89	9.51872	5.98584
455	328721617	PREDICTED: 15-hydroxyprostaglandin dehydrogenase [NAD(+)]-like	0	59.61	33.0227	2.92	10.95	9.12	1	3	3	0.712799	0.911885	0.83315	0.598578	0.843294	0.904168	274	30.2055	5.24951
456	328705889	PREDICTED: 1-acyl-sn-glycerol-3-phosphate acyltransferase beta-like	0	27.88	40.81	3.62	6.52	9.06	1	2	3	1.40435	1.0422	0.882714	1.25342	1.00762	0.974664	276	31.4223	9.0415
456	193669163	PREDICTED: 1-acyl-sn-glycerol-3-phosphate acyltransferase delta-like		23.4	37.1		5.18	6.74	1	2	3	NA	0.891287	1.41585	NA	0.999576	1.04848	386	45.0476	9.14404
457	641665117	PREDICTED: 1-phosphatidylinositol 4,5-bisphosphate phosphodiesterase classes I and II		0			1		1	1		NA	0.99019	NA	NA	0.827235	NA	1204	137.16	8.17725
458	328724634	PREDICTED: 1-phosphatidylinositol 4,5-bisphosphate phosphodiesterase isoform X2		80.7868	0		2.83	2.64	2	4	3	NA	1.01592	1.06787	NA	0.992632	1.12716	1097	126.599	6.62451
459	328708594	PREDICTED: 2',5'-phosphodiesterase 12	50.589	49.4629	58.5668	3.34	5.62	2.81	2	3	2	0.946749	0.953799	0.933097	1.09629	1.03822	0.927369	569	65.8182	8.33838
460	641654930	PREDICTED: 205 kDa microtubule-associated protein-like isoform X2	72.0865	114.887	143.648	3.7	4.67	8	6	8	12	1.04293	1.02957	1.00803	0.99087	0.952666	1.01276	1650	185.625	4.64014
461	193587350	PREDICTED: 25S rRNA (adenine(645)-N(1))-methyltransferase			0			7.81		1	2	NA	NA	1.25951	NA	NA	1.41184	333	37.4985	10.0229
462	193629665	PREDICTED: 26S protease regulatory subunit 10B	224.955	125.406	168.281	28.35	26.33	35.19	11	10	12	0.929173	1.0302	0.923663	1.04653	1.00559	0.977881	395	44.5205	8.07471
463	193617698	PREDICTED: 26S protease regulatory subunit 4	227.74	225.765	296.361	19.32	12.5	21.59	8	5	8	0.982916	1.06601	0.974804	0.970893	1.03992	1.07349	440	49.2547	6.65381
464	193632027	PREDICTED: 26S protease regulatory subunit 6A-B	258.408	238.259	263.349	16.94	16.94	15.31	6	7	5	0.918814	0.906452	0.941229	0.986184	0.893635	0.943642	431	48.0287	5.13525
465	193596505	PREDICTED: 26S protease regulatory subunit 6B	179.14	107.189	119.441	25.36	25.36	23.43	10	9	8	0.991136	0.871702	0.903558	0.991184	0.96274	0.777134	414	47.0182	5.50342
466	193695148	PREDICTED: 26S protease regulatory subunit 7	290.742	325.025	273.593	23.57	30.43	31.58	12	13	14	1.00088	1.03872	0.982811	1.01612	1.08806	1.03606	437	49.0052	5.49072
467	193709132	PREDICTED: 26S protease regulatory subunit 8	279.95	304.855	288.773	27.7	28.43	32.6	9	10	10	0.891513	0.907698	0.935259	0.955735	1.0676	0.945682	408	45.9291	7.54736
468	328714367	PREDICTED: 26S proteasome non-ATPase regulatory subunit 1	138.133	215.172	314.708	15.02	20.63	18.28	14	15	15	1.03321	0.915601	0.999831	1.0512	1.07449	0.915821	979	107.989	5.51611
469	328696537	PREDICTED: 26S proteasome non-ATPase regulatory subunit 10-like isoform X1	45.3524	57.4259	55.2935	4.02	19.64	8.48	1	4	2	0.922785	1.06458	1.05418	0.990433	1.32205	1.32208	224	24.8338	6.16357
470	193693046	PREDICTED: 26S proteasome non-ATPase regulatory subunit 11	327.974	257.599	453.47	29.9	24.02	25.74	10	8	10	0.924352	1.00362	0.985285	1.01489	1.13661	0.915144	408	46.124	5.97314
471	193594276	PREDICTED: 26S proteasome non-ATPase regulatory subunit 12	163.301	145.042	187.91	8.46	16.05	19.09	4	7	8	0.889152	1.05786	0.934087	0.786452	0.933666	0.995474	461	52.8735	6.69775
472	193673932	PREDICTED: 26S proteasome non-ATPase regulatory subunit 13	115.675	203.989	147.371	25.55	23.35	27.47	11	10	10	0.879789	1.04615	1.02501	1.13062	1.12462	0.921893	364	42.0122	6.34131
473	193688074	PREDICTED: 26S proteasome non-ATPase regulatory subunit 14	80.0607	169.271	219.881	11.58	10.93	13.83	4	3	4	0.856067	1.14843	1.09307	0.940627	1.22209	1.1287	311	34.5896	6.45557
474	328716936	PREDICTED: 26S proteasome non-ATPase regulatory subunit 2	246.135	291.471	247.919	14.65	20.02	15.88	13	17	13	0.924221	0.886095	0.918634	1.09578	1.08452	0.989137	894	99.528	5.89697
475	328701193	PREDICTED: 26S proteasome non-ATPase regulatory subunit 4	223.386	205.091	177.706	17.75	15	13.25	6	5	4	0.857214	0.911634	0.975708	0.973612	1.18695	0.875582	400	42.8482	4.80518
476	641673969	PREDICTED: 26S proteasome non-ATPase regulatory subunit 6	95.7396	170.774	109.138	14.21	26.18	29.18	5	9	10	1.02086	0.935251	0.836449	1.09821	1.12353	0.795287	401	45.5014	7.98682
477	193654827	PREDICTED: 26S proteasome non-ATPase regulatory subunit 7	32.74	87.5543	107.315	10.51	13.06	14.33	3	4	4	1.33642	0.931121	1.01962	0.889579	0.973214	0.968237	314	35.5266	6.41748
478	193618083	PREDICTED: 26S proteasome non-ATPase regulatory subunit 8	106.671	139.077	66.1065	14.61	26.59	26.59	4	6	6	1.08685	0.925698	0.969011	0.967696	1.2332	0.973735	267	31.1418	6.53662
479	328713066	PREDICTED: 27 kDa hemolymph protein-like	0	79.7776	75.2259	2.6	11.04	13.96	1	4	4	0.736965	1.11248	1.25958	1.64475	1.26981	1.3766	308	34.1543	5.14795
480	641676981	PREDICTED: 28S ribosomal protein S11, mitochondrial	0	23.16	28.68	9.45	18.91	18.91	2	4	4	1.09688	1.32253	1.30672	1.3059	1.03377	0.977293	201	22.3018	10.3452
481	193654931	PREDICTED: 28S ribosomal protein S17, mitochondrial-like	0	73.6842	41.9231	15.66	19.88	24.7	2	3	4	1.24791	1.46106	0.931129	1.04032	0.966347	0.876748	166	19.0759	8.22119
482	193636723	PREDICTED: 28S ribosomal protein S18b, mitochondrial	0	117.726	75.7961	7.22	28.35	29.38	1	5	5	1.22446	1.23906	1.08169	1.06913	1.01504	1.05067	194	22.3665	9.5249
483	641666388	PREDICTED: 28S ribosomal protein S18c, mitochondrial			0			4.97		1	1	NA	NA	1.04429	NA	NA	1.22401	161	18.9797	9.80322
484	193643449	PREDICTED: 28S ribosomal protein S2, mitochondrial	24.06	15.27	51.01	8.33	3.79	8.33	2	1	2	1.16476	1.16606	1.42055	1.08733	0.859332	1.09742	264	29.7443	8.82178
485	328702964	PREDICTED: 28S ribosomal protein S21, mitochondrial			23			13.79		1	1	NA	NA	1.86719	NA	NA	1.60308	87	10.6765	9.80322
486	193659923	PREDICTED: 28S ribosomal protein S22, mitochondrial	97.7297	135.969	212.351	12.39	20.65	24.78	4	7	8	1.32349	1.25165	1.10938	0.896272	1.04834	1.15356	339	39.7102	6.80029
487	193587281	PREDICTED: 28S ribosomal protein S27, mitochondrial	43.5167	106.642	94.66	8.68	20.55	20.55	4	9	8	1.2768	1.20695	1.40797	1.03071	1.11204	1.0624	438	50.9854	6.50732
488	328697944	PREDICTED: 28S ribosomal protein S29, mitochondrial	45.3011	120.94	96.24	8.24	16.22	15.96	3	5	5	1.19145	1.24365	1.31964	1.00682	1.07183	0.977983	376	42.7498	8.51416
489	193629649	PREDICTED: 28S ribosomal protein S30, mitochondrial	55.0432	50.75	77.13	11.35	16.49	18.44	5	8	8	1.13104	1.17678	1.01914	1.02451	0.900405	1.02471	564	66.692	8.30908
490	193596567	PREDICTED: 28S ribosomal protein S31, mitochondrial	0	38.06	87.47	6.49	9.19	17.03	2	3	6	1.13549	1.2262	1.54584	0.97282	1.16962	0.996135	370	42.7818	8.60205
491	193596549	PREDICTED: 28S ribosomal protein S33, mitochondrial-like		33.03	0		20	7.83	1	2	1	NA	1.4702	1.51845	NA	1.40049	1.57758	115	13.9223	9.99365
492	193683398	PREDICTED: 28S ribosomal protein S35, mitochondrial		40.35	0		4.49	3.59	1	2	1	NA	1.30682	1.11193	NA	1.08207	0.736788	334	38.4126	8.6167
493	328700367	PREDICTED: 28S ribosomal protein S5, mitochondrial	0	36.96	36.22	2.2	10.13	2.42	1	4	1	0.96491	1.27369	1.86286	1.14187	1.2513	1.1714	454	52.0305	10.0229
494	193586967	PREDICTED: 2-hydroxyacyl-CoA lyase 1		0			6.65		1	3		NA	1.06697	NA	NA	1.23646	NA	571	62.7391	7.04932
495	193659615	PREDICTED: 2-hydroxyacylsphingosine 1-beta-galactosyltransferase-like isoform X1		38.34			5.94		2	3		NA	0.90505	NA	NA	1.0073	NA	505	57.4797	7.43018
496	193704554	PREDICTED: 2-oxoglutarate dehydrogenase, mitochondrial isoform X2	533.78	926.268		27.7	32.94		1	1		1.07114	1.08956	NA	1.41707	1.44049	NA	1029	116.08	7.25439
496	328697388	PREDICTED: 2-oxoglutarate dehydrogenase, mitochondrial isoform X3	574.015	912.134	492.995	27.68	31.77	34.8	1	1	31	1.18703	0.956701	1.21192	1.03223	1.06167	1.99247	1026	115.925	6.96143
497	641678288	PREDICTED: 2-oxoisovalerate dehydrogenase subunit alpha, mitochondrial-like	23.05	84.7742	83.8981	10.61	16.04	17.69	4	6	7	0.932133	0.92015	1.06721	0.817144	1.03044	0.858965	424	48.0691	7.21045
498	641673525	PREDICTED: 33 kDa inner dynein arm light chain, axonemal-like isoform X2		0			5.34		2	1		NA	1.27555	NA	NA	0.953057	NA	206	24.3215	8.1333
499	328717285	PREDICTED: 39S ribosomal protein L10, mitochondrial-like	32.25	73.8124	52.4146	19.69	25.2	29.53	4	5	6	1.08444	1.40874	1.19886	0.814598	0.939402	1.05579	254	28.9172	9.61279
500	641662989	PREDICTED: 39S ribosomal protein L11, mitochondrial	22.65	26.94		4.08	4.08		1	1		1.13292	1.3217	NA	0.817118	1.38491	NA	196	22.2577	9.39307
501	328720555	PREDICTED: 39S ribosomal protein L12, mitochondrial	145.087	93.0611	213.624	13.14	13.14	13.14	3	3	3	1.33319	1.49673	1.32959	1.17072	1.04872	0.930377	175	19.3193	6.23975
502	193693022	PREDICTED: 39S ribosomal protein L16, mitochondrial	0	48.87	33.6267	3.27	21.22	20.41	1	5	5	1.04638	1.36774	1.20889	1.09588	0.911905	1.13491	245	28.603	9.99365
503	328702324	PREDICTED: 39S ribosomal protein L21, mitochondrial-like	50.6486	58.651	34.83	3.59	16.41	10.26	1	2	2	1.46125	1.31142	1.13642	1.16921	1.54747	1.01196	195	22.1068	9.90576
504	193669062	PREDICTED: 39S ribosomal protein L28, mitochondrial-like	39.81	65.0656	48.9866	11.28	29.7	16.17	3	7	4	1.26437	1.42387	1.45344	1.18349	1.11023	1.01851	266	31.1294	9.24658
505	641659391	PREDICTED: 39S ribosomal protein L3, mitochondrial		0	31.53		5.87	3.2	1	2	1	NA	1.23858	1.16489	NA	0.810955	1.16296	375	42.5479	9.67139
506	193702267	PREDICTED: 39S ribosomal protein L32, mitochondrial	0	44.21	0	4.5	17	12.5	1	3	2	1.28676	1.39112	0.87511	1.05917	0.919672	0.949566	200	23.2271	9.11475
507	641672888	PREDICTED: 39S ribosomal protein L38, mitochondrial	30	74.59	54.7933	10	16.75	20.5	4	6	7	1.20924	1.43144	1.11722	1.07832	1.14665	1.09094	400	47.2041	9.18799
508	193652458	PREDICTED: 39S ribosomal protein L39, mitochondrial	0	40.68	40.79	5.87	8.21	8.21	2	2	2	0.985315	1.18531	1.20651	1.00128	0.966556	1.18918	341	39.142	8.52881
509	328720672	PREDICTED: 39S ribosomal protein L4, mitochondrial-like	32.51	39.94	59.42	7.8	7.8	8.16	2	2	2	0.916893	1.07669	1.0962	0.777082	0.969563	0.912566	282	32.2497	9.40771
510	193704700	PREDICTED: 39S ribosomal protein L43, mitochondrial		20.49	25.67		4.21	10	1	1	2	NA	1.38291	1.54521	NA	0.821977	1.09938	190	21.867	9.11475
511	328708088	PREDICTED: 39S ribosomal protein L44, mitochondrial	69.3423	88.4849	204.192	10.34	20.98	26.44	3	7	9	1.1505	1.28439	1.35276	1.03683	1.01912	0.872665	348	39.82	7.79639
512	328719800	PREDICTED: 39S ribosomal protein L46, mitochondrial	0	42.38	43.5442	8.27	12.03	8.27	2	3	2	1.0219	1.64248	1.6599	0.932557	1.21938	1.30932	266	31.4391	8.86572
513	328697523	PREDICTED: 39S ribosomal protein L51, mitochondrial	0	35.33	31.4	5.56	11.11	17.28	1	2	3	1.17512	1.37769	1.12781	0.897325	1.28479	0.973325	162	19.4103	10.3306
514	193650149	PREDICTED: 39S ribosomal protein L9, mitochondrial	36.37	45.43	34.41	5.84	12.45	15.18	2	3	3	1.45009	1.20834	1.30454	1.38462	1.12634	1.29106	257	29.8989	9.51025
515	193605889	PREDICTED: 3-ketoacyl-CoA thiolase, mitochondrial	349.758	341.274	342.945	29.97	31.74	31.74	11	12	12	1.05942	1.03426	1.093	1.61976	2.00113	1.56486	397	41.5171	8.47021
516	641670892	PREDICTED: 3-phosphoinositide-dependent protein kinase 1 isoform X2		0	25.5		3	4.13	2	2	2	NA	1.21148	0.976823	NA	1.14824	0.959714	533	60.7208	8.07471
517	193596527	PREDICTED: 40S ribosomal protein S21-like	0	30.58	0	10.84	10.84	10.84	1	1	1	0.813849	0.898815	0.980304	0.626371	1.3449	0.301459	83	9.06359	7.91357
518	193652533	PREDICTED: 40S ribosomal protein S24	0	27.6257	67.0353	16.3	29.63	35.56	2	3	5	1.31717	1.02536	1.06107	1.38807	0.955119	1.07982	135	15.5695	10.9019
519	641669602	PREDICTED: 40S ribosomal protein S29	0	55.4373	0	48.21	48.21	35.71	3	3	2	0.684222	0.917085	0.929433	0.772322	1.07007	0.952905	56	6.70522	9.81787
520	193610901	PREDICTED: 40S ribosomal protein S4	274.064	473.108	315.911	33.58	40.38	36.6	10	11	10	1.11832	1.05069	1.07115	0.975792	1.11041	1.00945	265	30.1675	10.4771
521	193671681	PREDICTED: 40S ribosomal protein S5	72.16	97.5296	102.64	21.3	22.69	17.13	7	5	5	1.04041	0.963686	0.844643	1.05826	0.86093	1.05392	216	24.0505	9.29053
522	328709805	PREDICTED: 40S ribosomal protein S8-like	154.322	177.401	194.337	25.48	31.25	37.02	4	5	6	1.31331	1.23367	1.1748	1.36427	1.58695	1.2519	208	23.8551	10.6821
523	193580101	PREDICTED: 40S ribosomal protein S9	161.264	108.392	83.4434	25.89	21.83	18.27	6	5	4	1.08513	1.10554	1.41051	1.35329	1.06798	1.43217	197	23.0409	10.4771
524	641655520	PREDICTED: 40S ribosomal protein SA	336.786	477.73	236.101	10.65	10.65	10.65	3	3	3	0.900475	0.841538	0.689285	0.819104	0.830573	0.778969	310	33.5109	5.07178
525	193659796	PREDICTED: 46 kDa FK506-binding nuclear protein	405.542	503.972	315.812	25.06	21.24	27.45	12	10	12	0.755339	0.758097	0.681216	0.90381	0.874313	0.718559	419	46.6019	4.86865
526	641651145	PREDICTED: 4-aminobutyrate aminotransferase, mitochondrial	357.498	499.95	361.117	34.01	42.31	30.97	17	19	16	1.14438	1.16256	1.14265	1.10797	1.16191	1.09774	494	55.0769	7.73779
527	193610791	PREDICTED: 4-coumarate--CoA ligase 1	0	137.787	77.0865	5.08	12.24	11.3	3	7	6	1.01939	1.08227	1.11419	0.924657	0.973157	0.947567	531	58.9979	8.38232
528	641661277	PREDICTED: 4-coumarate--CoA ligase 3-like	240.765	331.597	279.406	23.57	26.84	20.62	14	13	11	1.09632	1.19892	1.01263	2.01272	2.27416	2.13515	611	66.7486	7.84033
529	328708058	PREDICTED: 4-coumarate--CoA ligase-like	39.75	50.69	82.1625	6.48	3.58	15.7	3	2	7	1.0135	0.962452	0.918361	0.996724	0.88835	1.21194	586	64.4465	7.73779
530	328699324	PREDICTED: 4-coumarate--CoA ligase-like 9 isoform X1	0	56.6867		4.5	7.5		2	4		0.9161	1.09797	NA	0.840578	0.969427	NA	533	58.4618	6.7417
531	328720437	PREDICTED: 4-hydroxy-2-oxoglutarate aldolase, mitochondrial-like	0			2.82			1			1.28118	NA	NA	0.9271	NA	NA	319	34.4489	8.07471
532	328710134	PREDICTED: 52 kDa repressor of the inhibitor of the protein kinase-like			24.67			7.09		1	1	NA	NA	1.03378	NA	NA	1.15697	141	16.3848	9.15869
533	641677644	PREDICTED: 52 kDa repressor of the inhibitor of the protein kinase-like	0			1.46			1			0.806628	NA	NA	1.14334	NA	NA	822	94.5266	8.38232
534	328709686	PREDICTED: 5'-3' exoribonuclease 1-like		18.04	20.55		1.57	4.91	1	1	2	NA	1.09136	0.980564	NA	0.905166	1.15835	509	59.2219	6.62451
534	641673115	PREDICTED: 5'-3' exoribonuclease 1-like, partial	0	92.7155	126.065	1.74	7.63	5.14	2	9	7	0.915971	0.959123	0.922933	0.947536	1.01584	0.946626	1323	152.774	6.44287
535	328697664	PREDICTED: 5'-3' exoribonuclease 2 homolog	35.15	107.896	69.3805	0.84	6.68	5.43	1	7	6	0.955537	0.839705	0.830323	0.900957	0.989926	0.833412	958	110.333	7.88428
536	193636587	PREDICTED: 5-aminolevulinate synthase, erythroid-specific, mitochondrial		39.1	43.59		5.23	1.68	1	3	1	NA	1.13359	1.69465	NA	1.07784	1.11976	535	58.9077	7.86963
537	641666637	PREDICTED: 5'-AMP-activated protein kinase catalytic subunit alpha-2		16.23	0		2.27	5.11	1	1	3	NA	0.892485	0.905979	NA	0.896521	0.827968	528	59.8569	7.97217
538	193591753	PREDICTED: 5'-AMP-activated protein kinase subunit beta-1		47.5486	50.0133		9.85	9.85	1	2	2	NA	1.08004	1.24216	NA	0.969799	1.32701	264	29.3525	5.73193
539	328716088	PREDICTED: 5-methylcytosine rRNA methyltransferase NSUN4		15.01	22.91		5.02	4.81	1	2	2	NA	1.08463	1.38262	NA	0.910492	1.11701	478	54.5501	8.00146
540	193610747	PREDICTED: 5'-nucleotidase domain-containing protein 1	71.44	33.3067	69.872	5.8	9.98	6.26	3	4	3	1.3198	1.08253	1.25768	1.53624	1.01883	1.13254	431	49.8077	5.66846
541	328722722	PREDICTED: 5'-nucleotidase-like		24.8			2.47		2	1		NA	1.22215	NA	NA	0.792031	NA	405	45.2461	6.13818
542	641649595	PREDICTED: 5-oxoprolinase isoform X1	0	79.5661	99.1123	1.39	11.23	10.69	2	11	12	0.991744	1.01845	1.09383	0.90896	1.0302	0.887705	1291	140.884	6.30322
543	641653631	PREDICTED: 60 kDa heat shock protein, mitochondrial	1185.62	1149.83	1299.8	31.12	34.44	31.12	19	20	18	1.10225	1.13061	0.953071	1.12287	1.07223	1.10097	572	60.3427	5.19873
544	193693084	PREDICTED: 60S acidic ribosomal protein P1-like	172.8		112.778	21.62		46.85	1		1	0.96801	NA	0.904349	0.869801	NA	0.461475	111	11.7328	4.23389
544	193695376	PREDICTED: 60S acidic ribosomal protein P1-like	175.974	168.602		21.62	21.62		1	2		0.841729	0.88328	NA	0.705458	0.928623	NA	111	11.7358	4.23389
545	328706094	PREDICTED: 60S ribosomal export protein NMD3	0	0	41.4589	1.96	9.02	6.27	1	4	3	0.806924	0.979286	0.914353	0.678889	1.0109	0.854684	510	58.6109	6.20166
546	193664668	PREDICTED: 60S ribosomal protein L13a	110.62	135.815	80.507	25.47	19.81	20.28	8	6	6	1.21491	1.16244	1.66209	1.44746	1.3499	1.75974	212	24.8625	10.6675
547	193617759	PREDICTED: 60S ribosomal protein L17	19.9	29.52	49.2722	8.65	5.41	8.65	2	1	2	1.30932	0.614589	0.850983	1.77226	0.453761	0.986765	185	21.5276	10.3599
548	328719350	PREDICTED: 60S ribosomal protein L26-like	50.32	75.6396	49.9506	16.34	20.92	16.34	3	4	3	1.87465	1.26778	1.23195	1.42818	1.37207	1.42348	153	17.5507	10.6968
549	193613146	PREDICTED: 60S ribosomal protein L29		29.96			12.64		1	1		NA	0.859614	NA	NA	0.864562	NA	87	10.2335	11.2827
550	193580256	PREDICTED: 60S ribosomal protein L3	142.66	153.459	171.957	17.65	16.67	23.04	9	8	12	1.14273	1.11591	1.09501	1.22793	1.14122	1.15759	408	46.4671	10.272
551	193591642	PREDICTED: 60S ribosomal protein L38-like	33.861	87.0346	81.8006	30.49	34.15	34.15	3	3	3	1.0718	1.06828	0.937706	1.05052	0.942006	0.820296	82	9.69649	9.92041
552	328707724	PREDICTED: 60S ribosomal protein L4-like	178.613	132.276	226.51	26.14	31.15	28.32	11	13	12	1.2189	1.07129	1.27428	1.22481	1.28684	1.32279	459	51.7138	11.1948
553	193627230	PREDICTED: 60S ribosomal protein L5	329.139	531.596	356.894	29.67	35	26.67	9	9	7	0.9834	0.960714	1.05008	1.02561	1.03199	1.06908	300	34.7761	9.5249
554	193697450	PREDICTED: 60S ribosomal protein L6	144.934	151.862	132.396	18.06	17.73	24.41	6	7	8	1.3791	1.30724	1.69006	1.56904	1.54111	1.58889	299	33.9664	10.6675
555	641659150	PREDICTED: 6-phosphofructo-2-kinase/fructose-2,6-bisphosphatase-like	48.07	69.4013	99.6333	4.54	10.59	9.26	2	5	5	0.953839	0.96082	1.49061	0.887377	1.03522	1.07177	529	60.7939	7.32764
556	193659690	PREDICTED: 6-phosphofructokinase isoform X3	100.016	206.496	124.78	9.77	16.12	16.12	7	11	11	1.25067	1.20645	1.23058	1.28092	1.57975	1.21567	788	87.0619	6.50732
557	328710078	PREDICTED: 6-phosphogluconate dehydrogenase, decarboxylating	704.262	611.542	616.272	31.33	34.85	32.78	16	15	17	1.2417	1.18874	1.28068	0.957724	0.953245	0.936041	482	52.6698	6.99072
558	193596627	PREDICTED: 6-phosphogluconolactonase	150.387	92.963	69.43	7.76	23.67	15.92	2	5	3	1.37338	1.001	1.21484	1.2794	1.08385	1.11746	245	27.1308	4.95752
559	193695136	PREDICTED: 6-pyruvoyl tetrahydrobiopterin synthase	0	41.5333	23.17	7.97	16.67	7.97	1	2	1	1.15122	1.0808	1.10311	1.03496	0.844727	1.05997	138	15.9051	8.03076
560	641667082	PREDICTED: 7-methylguanosine phosphate-specific 5'-nucleotidase	46.2362	56.0037	37.48	10	16.77	20.65	3	5	6	0.949247	1.01372	1.00367	0.953356	1.05931	0.776536	310	35.3389	5.68115
561	641671431	PREDICTED: 7SK snRNA methylphosphate capping enzyme-like	0			2.2			1			1.16486	NA	NA	0.883544	NA	NA	637	72.2567	8.80713
562	193671769	PREDICTED: 85/88 kDa calcium-independent phospholipase A2		36.95	0		3.8	5.07	1	3	3	NA	1.00748	0.958222	NA	1.03458	1.2691	789	87.7118	6.7417
563	193669254	PREDICTED: 8-oxo-dGDP phosphatase NUDT18		0	0		3.56	3.56	1	1	1	NA	1.10194	0.966577	NA	1.11378	0.738858	337	37.6183	7.07861
564	641658888	PREDICTED: A disintegrin and metalloproteinase with thrombospondin motifs 1 isoform X2			0			2.43		3	2	NA	NA	0.922337	NA	NA	0.876095	781	87.4552	7.32764
565	328713741	PREDICTED: A-agglutinin anchorage subunit-like		38.1	25.43		2.15	1.53	1	2	2	NA	0.965097	1.01049	NA	0.987912	1.42784	1114	121.42	4.66553
566	193584682	PREDICTED: aarF domain-containing protein kinase 4	26.88	190.26	76.2599	13.84	15.55	13.37	8	10	8	1.15077	1.26786	1.27705	1.15955	1.35861	1.33428	643	72.953	8.1626
567	328718628	PREDICTED: ABC transporter G family member 20 isoform X2	29.43	36.9648	33.03	2.69	5.51	3.2	2	3	2	1.0915	0.934953	1.03215	1.2149	1.01344	0.983069	781	86.1533	6.43018
568	193620315	PREDICTED: ABC transporter G family member 23			0			1.84		1	1	NA	NA	0.964607	NA	NA	0.845145	760	84.3773	7.41553
569	193661951	PREDICTED: ABC transporter G family member 23-like		35.46	30.7		2.31	2.31	1	1	1	NA	0.870786	1.12004	NA	0.770536	1.06075	693	77.9237	7.69385
569	328701300	PREDICTED: ABC transporter G family member 23-like			32.37			3.13		1	1	NA	NA	0.900267	NA	NA	0.937431	703	78.5778	7.1958
569	328719015	PREDICTED: ABC transporter G family member 23-like		24.63			1.32		1	1		NA	0.958737	NA	NA	0.717001	NA	681	76.6944	7.63525
569	641666331	PREDICTED: ABC transporter G family member 23-like	0		55.7735	1.87		7.47	1		3	1.41803	NA	1.08529	2.85301	NA	1.40665	696	78.0302	7.23975
570	193648121	PREDICTED: abhydrolase domain-containing protein 16A	39.17	17.13	28.55	4.7	6.65	1.96	2	3	1	0.919642	0.865727	0.972978	1.0453	0.876788	0.932463	511	58.5392	8.47021
571	641651804	PREDICTED: abhydrolase domain-containing protein 2 isoform X2		0			3.83		2	1		NA	0.839426	NA	NA	0.951185	NA	313	35.5625	8.48486
572	328715407	PREDICTED: abhydrolase domain-containing protein 3-like		60.9181	34.4		8.21	4.23	1	4	2	NA	1.2169	1.0534	NA	1.15083	1.13308	402	45.7231	7.75244
573	193610831	PREDICTED: abhydrolase domain-containing protein 4-like	0	0	40.58	1.95	4.46	1.95	1	2	1	1.19707	1.0454	1.14493	1.42566	1.1519	1.25719	359	41.4602	8.06006
574	193603748	PREDICTED: abl interactor 2		42.43	29.59		8.44	4.22	1	4	2	NA	0.978694	0.793956	NA	0.920833	0.939113	545	60.4156	6.88818
575	641649717	PREDICTED: acetylcholine receptor subunit alpha-like 1			35.59			1.97		1	1	NA	NA	1.04349	NA	NA	1.2068	407	46.3491	6.354
576	328698662	PREDICTED: acetylcholine receptor subunit alpha-type acr-16-like		23.13			5.48		1	2		NA	0.877761	NA	NA	0.881268	NA	420	48.9098	6.7417
577	641649067	PREDICTED: acetylcholinesterase 1		0			1.2		1	1		NA	1.45968	NA	NA	1.17747	NA	830	94.546	7.28369
578	193610775	PREDICTED: acetylcholinesterase-like	32.99	108.28	56.7128	3.55	5.33	5.47	2	3	3	0.881304	1.05017	1.14305	0.898579	1.26727	1.23174	676	76.5178	6.15088
579	193702418	PREDICTED: acetyl-CoA acetyltransferase, cytosolic-like	177.939	230.637	77.9991	12.72	21.88	19.08	1	2	1	1.04075	0.817008	0.911163	0.844807	1.11304	0.847426	393	41.2533	6.93213
579	328718978	PREDICTED: acetyl-CoA acetyltransferase, cytosolic-like	307.474	481.149	261.224	26.97	40.97	40.97	2	3	3	0.546007	0.975214	0.809139	1.06608	0.904501	0.701886	393	41.3422	6.78564
579	641657996	PREDICTED: acetyl-CoA acetyltransferase, cytosolic-like	280.67	273.461	284.108	21.41	32.36	32.36	2	2	2	0.867351	0.511898	0.827152	0.919977	0.942069	0.635631	411	43.3964	8.47021
580	328701395	PREDICTED: acetyl-CoA acetyltransferase, mitochondrial	164.597	311.56	249.069	31.16	32.13	29.23	13	12	11	1.1276	1.0852	1.20441	1.39552	1.36547	1.02845	414	43.9028	8.86572
581	328714413	PREDICTED: acetyl-CoA carboxylase isoform X3	892.912	952.167	1101.49	18.19	18.32	18.66	41	42	42	1.27963	1.35106	1.29559	0.945934	0.987614	0.903749	2336	263.789	6.15088
582	193586951	PREDICTED: acetyl-coenzyme A transporter 1-like			20.77			1.75		1	1	NA	NA	0.812815	NA	NA	0.518259	513	58.2946	8.55811
582	328719328	PREDICTED: acetyl-coenzyme A transporter 1-like			0			2.29		1	1	NA	NA	0.902046	NA	NA	1.05003	525	59.4795	8.89502
582	328726572	PREDICTED: acetyl-coenzyme A transporter 1-like, partial		33.4			5.73		2	1		NA	0.481201	NA	NA	0.453169	NA	157	17.4755	9.1001
583	641676192	PREDICTED: acidic leucine-rich nuclear phosphoprotein 32 family member A-like	104.103	96.5326	235.978	24.39	23.34	29.62	6	6	7	0.909578	0.899314	1.1511	0.916688	1.10298	1.12461	287	31.9776	4.08154
584	641666088	PREDICTED: acidic repeat-containing protein-like isoform X7	85.1716	39.83	36.08	2.84	1.49	4.63	2	1	3	1.09749	1.1814	0.816899	0.928611	0.765845	1.00937	670	70.6789	4.38623
585	193584797	PREDICTED: actin-42A-like	1232.3	1041.88	1051.57	31.12	32.71	35.64	3	4	4	1.79584	2.70456	2.58394	1.41793	1.72215	1.2155	376	41.7967	5.38916
586	641677229	PREDICTED: actin-87E-like	2423.91	1855.19	1951.24	42.29	42.29	45.21	5	6	6	1.12478	1.04915	1.28594	1.33766	1.28043	1.41959	376	41.7598	5.57959
587	641663031	PREDICTED: actin-binding LIM protein 3-like isoform X5	0	32.62	48.5238	2.71	8.14	6.72	2	5	4	0.817483	0.959772	0.945032	1.19042	1.1658	1.23086	774	87.0978	8.1333
588	328719143	PREDICTED: actin-interacting protein 1 isoform X2	124.987	161.049	173.42	19.07	33.5	29.02	12	16	14	1.09652	1.06721	1.11723	1.1223	1.14606	1.30063	603	66.4964	6.69775
589	641652429	PREDICTED: actin-like isoform X2			0			1.79		2	1	NA	NA	1.47247	NA	NA	2.35482	336	38.6302	5.23682
590	641653598	PREDICTED: actin-like protein 6B	74.8933	81.8554	91.3372	11.66	10.49	6.76	6	4	3	0.841981	0.870533	0.739956	1.02495	1.00962	0.818869	429	47.5117	6.34131
591	193669471	PREDICTED: actin-related protein 10		54.36	0		4.05	2.7	1	1	1	NA	1.12832	0.921091	NA	0.990175	0.955262	370	41.6526	5.75732
592	193697685	PREDICTED: actin-related protein 2	70.5657	104.385	104.25	9.64	14.72	15.23	4	5	6	1.08196	1.12163	0.948644	0.968067	1.02182	0.925629	394	44.751	6.37939
593	193662232	PREDICTED: actin-related protein 2/3 complex subunit 1A	27.08	73.1633	83.01	6.68	7.22	12.03	2	2	4	1.01039	1.0908	0.979006	1.26239	1.05302	1.12463	374	41.9612	7.84033
594	641656570	PREDICTED: actin-related protein 2/3 complex subunit 3	0	29.63	24.85	12.78	14.44	8.33	2	2	1	0.908243	1.13807	1.94902	1.263	1.14023	0.968494	180	20.5854	8.60205
595	193669292	PREDICTED: actin-related protein 2/3 complex subunit 4	28.85	34.72	36.12	5.36	19.64	12.5	2	3	2	1.0313	1.18928	1.20611	1.1106	0.986596	0.922006	168	20.0184	8.45557
596	193664443	PREDICTED: actin-related protein 2/3 complex subunit 5-like protein	129.687	98.9373	91.0978	18.54	18.54	13.91	3	3	2	1.02429	0.968399	1.00066	1.09015	0.883253	0.880808	151	17.0408	6.58057
597	193579956	PREDICTED: actin-related protein 3	24.19	85.4	133.816	7.18	14.83	17.22	3	5	6	1.00036	0.955075	1.07149	1.04417	1.03784	1.03001	418	47.5191	6.354
598	193704470	PREDICTED: actin-related protein 6	0	0	0	2.51	5.78	2.51	1	2	1	0.879752	0.902904	1.01466	0.985753	1.06906	1.03977	398	46.1398	5.8335
599	641655215	PREDICTED: actin-related protein 8			0			1.79		1	1	NA	NA	0.927413	NA	NA	1.16745	559	63.1802	6.68311
600	193643347	PREDICTED: activating signal cointegrator 1		41.16	29.7		2.77	1.58	1	2	1	NA	0.91823	1.07247	NA	0.906159	0.965901	505	58.2382	7.98682
601	193695268	PREDICTED: activating signal cointegrator 1 complex subunit 1		62.4872	56.95		7.95	3.41	5	3	1	NA	1.03011	1.29996	NA	1.09294	1.3823	352	40.1132	6.25244
602	641674871	PREDICTED: activating signal cointegrator 1 complex subunit 2-like			0			5.63		3	1	NA	NA	1.19385	NA	NA	0.966604	231	27.1317	5.35107
603	641670045	PREDICTED: activating signal cointegrator 1 complex subunit 3		0	24.15		0.37	0.93	1	1	2	NA	0.929676	0.780153	NA	1.15486	1.17908	2156	246.877	7.62061
604	193638937	PREDICTED: activator of 90 kDa heat shock protein ATPase homolog 1-like	77.4123			6.8			3			0.954485	NA	NA	0.841038	NA	NA	338	38.6848	5.88428
605	193631849	PREDICTED: activin receptor type-2B-like isoform X2		0			2.52		2	1		NA	1.07968	NA	NA	0.970306	NA	516	58.9287	6.80029
606	193617962	PREDICTED: acylamino-acid-releasing enzyme-like	151.112	82.4325	123.42	8.39	10.49	5.45	1	2	1	1.30961	0.867656	1.2384	0.962357	0.966026	1.32147	715	79.7832	6.1001
606	193606297	PREDICTED: acylamino-acid-releasing enzyme-like isoform X1	136.905	174.635	123.42	12.43	13.14	14.83	3	4	6	1.05989	1.02042	0.900265	0.954131	1.04651	1.08725	708	78.7076	6.45557
607	641647121	PREDICTED: acyl-CoA dehydrogenase family member 9, mitochondrial-like	43.12	50.3043	0	1.62	7.04	6.5	1	4	3	1.1935	1.25333	1.44015	1.1207	1.26659	1.14782	554	62.8316	8.36768
607	641660652	PREDICTED: acyl-CoA dehydrogenase family member 9, mitochondrial-like	52.3071	77.0451	66.6133	11.33	12.43	16.09	6	7	8	1.05924	1.30029	1.21846	1.21832	1.42396	1.12532	547	61.8948	6.55127
608	193620397	PREDICTED: acyl-CoA Delta(11) desaturase		27.39	74.6748		4.66	7	1	2	3	NA	0.951372	0.916585	NA	0.843766	0.840589	343	39.7211	9.11475
609	193620395	PREDICTED: acyl-CoA Delta(11) desaturase-like	0			2.19			1			0.844972	NA	NA	0.964094	NA	NA	366	42.3671	7.2251
609	193676381	PREDICTED: acyl-CoA Delta(11) desaturase-like		26	30.86		2.08	2.08	1	1	1	NA	1.21778	1.0591	NA	0.902859	1.04922	432	49.0956	7.29834
610	328712423	PREDICTED: acyl-CoA synthetase family member 2, mitochondrial-like		0	0		1.38	2.76	1	1	1	NA	1.08133	1.07589	NA	1.09248	1.30298	580	64.9182	7.09326
610	328718818	PREDICTED: acyl-CoA synthetase family member 2, mitochondrial-like	0	37.05	81.8825	3.52	8.05	10.07	1	2	3	0.864293	1.18474	1.20801	0.938222	1.07473	1.04907	596	67.0169	7.82568
610	641672921	PREDICTED: acyl-CoA synthetase family member 2, mitochondrial-like	0	31.14	81.3343	7.23	13.11	8.24	3	5	3	1.33889	1.29915	1.04903	1.30476	1.27163	1.2591	595	66.3105	7.6499
611	328713987	PREDICTED: acyl-CoA synthetase family member 3, mitochondrial isoform X2	42.3954	55.92	78.362	9.73	6.49	9.19	4	3	4	1.19176	1.20658	1.24545	1.07269	0.95221	1.2814	555	62.7743	7.18115
612	641647177	PREDICTED: acyl-CoA synthetase short-chain family member 3, mitochondrial	25.77	122.229	138.36	6.08	12.92	9.12	4	7	5	1.11146	0.98333	1.02749	1.00658	0.930936	1.02874	658	72.7952	6.91748
613	641677289	PREDICTED: acyl-CoA:lysophosphatidylglycerol acyltransferase 1-like	0	0	0	3.45	3.45	3.45	1	1	1	0.870242	0.959759	0.750013	1.0734	0.854977	0.88124	377	44.35	9.15869
614	641659254	PREDICTED: acyl-CoA-binding domain-containing protein 5		0			2.89		1	1		NA	1.16595	NA	NA	1.03065	NA	311	36.0713	5.45264
615	193580145	PREDICTED: acyl-CoA-binding protein	65.8641	66.33	100.499	37.21	46.51	38.37	3	4	3	1.36533	1.28795	1.62011	1.09843	1.16746	0.925548	86	9.728	5.5542
616	193580147	PREDICTED: acyl-CoA-binding protein homolog	32.92	17.7	18.35	29.21	20.22	29.21	2	1	2	1.03696	1.06557	1.49596	1.37191	1.4812	1.21293	89	10.3673	6.72705
617	328714556	PREDICTED: acyl-coenzyme A thioesterase 13-like	0	18.07	52.4	15.44	12.75	15.44	2	1	2	1.19003	0.878089	1.19879	1.12678	0.822632	1.34974	149	16.0864	9.1001
618	641676684	PREDICTED: acyl-coenzyme A thioesterase 9, mitochondrial-like isoform X2	0	42.33	93.8292	7.81	3.35	14.73	4	2	7	1.04162	1.22979	1.31643	1.01024	1.05994	0.944996	448	51.5636	8.26514
619	193664392	PREDICTED: acylglycerol kinase, mitochondrial		62.26	37.5742		7.52	8.63	1	3	4	NA	1.38168	1.29913	NA	1.19089	1.3084	452	50.8168	8.04541
620	641671007	PREDICTED: acyl-protein thioesterase 1-like	58.8807	125.16	92.3033	26.15	22.61	19.79	6	5	4	1.02601	1.05725	1.09234	0.847531	1.19539	0.83786	283	31.0038	8.38232
621	328714409	PREDICTED: adapter molecule Crk	37.37	38.4413	32.0449	3	12.73	14.23	1	4	3	1.0719	1.07721	0.981902	0.85509	0.880954	1.06812	267	30.3113	6.31592
622	193674173	PREDICTED: adenine phosphoribosyltransferase-like	31.56	38.8891	44.91	5.49	14.29	14.29	1	3	2	0.949429	0.992972	0.895506	0.976074	1.09021	0.684843	182	20.2248	5.07178
622	193676624	PREDICTED: adenine phosphoribosyltransferase-like	82.8068	115.453	57.5171	16.57	20.44	17.13	3	4	4	0.867598	1.05981	0.974709	0.935592	0.865276	0.808775	181	20.0209	5.74463
623	641653316	PREDICTED: adenosine 3'-phospho 5'-phosphosulfate transporter 1		28.51	29.23		2.45	2.45	2	1	1	NA	0.907975	0.900808	NA	1.09695	0.634082	368	41.6285	8.89502
624	193704769	PREDICTED: adenosine kinase 2-like	139.147	221.158	126.504	25.14	26.59	22.83	7	7	7	0.869602	0.925703	0.96519	0.950681	0.896759	0.930832	346	38.1314	5.35107
625	193659688	PREDICTED: adenosylhomocysteinase	475.345	618.6	582.531	40.46	42.3	38.85	16	19	17	0.887166	0.812173	0.88903	0.944346	0.984098	0.80209	435	47.7454	6.13818
626	641677484	PREDICTED: adenylate kinase 7-like	0			4			1			0.568948	NA	NA	0.550254	NA	NA	200	23.6133	5.50342
627	193613382	PREDICTED: adenylosuccinate lyase-like			23.38			3.95		2	1	NA	NA	0.784071	NA	NA	0.632101	481	53.4446	6.22705
627	641650013	PREDICTED: adenylosuccinate lyase-like	57.31			1.87			1			0.971235	NA	NA	1.0581	NA	NA	481	53.6046	6.53662
628	328698278	PREDICTED: adenylosuccinate synthetase	234.598	238.392	195.267	17.4	21.81	25.52	8	10	12	1.11151	1.2174	1.07733	1.09577	1.03248	1.02441	431	47.7397	6.72705
629	193662091	PREDICTED: adenylyl cyclase-associated protein 1	272.325	209.997	159.108	23.92	22.73	18.18	12	11	8	1.05315	1.07526	1.04232	1.07811	1.00682	0.963586	418	45.3801	7.7085
630	328707520	PREDICTED: adenylyltransferase and sulfurtransferase MOCS3		44.4972	22.69		6.45	5.07	3	2	2	NA	0.926425	0.934341	NA	0.784173	0.937695	434	48.5701	7.18115
631	193683666	PREDICTED: adhesive plaque matrix protein-like	45.0681	37.352	35.8	15.23	9.27	9.27	2	1	1	1.2958	1.32359	1.11399	1.41757	1.54356	1.09516	151	16.6681	8.51416
631	328726610	PREDICTED: adhesive plaque matrix protein-like, partial	64.2198	44.3597	44.7949	21.92	21.92	21.92	2	2	2	1.45808	1.82244	1.12918	1.07246	1.09303	1.07682	73	8.32577	8.20654
632	641663438	PREDICTED: ADP-ribose pyrophosphatase, mitochondrial	0			4.58			1			1.00243	NA	NA	1.10285	NA	NA	284	32.3581	6.29053
633	193709134	PREDICTED: ADP-ribosylation factor 1	213.544	407.746	187.792	15.38	15.38	26.37	2	2	3	0.773076	0.653151	0.726392	0.828757	1.25112	0.6126	182	20.8117	6.58057
634	193599058	PREDICTED: ADP-ribosylation factor 6	33.82	73.1057	104.112	12.57	21.14	26.86	2	3	4	0.913164	1.04005	0.921213	0.998062	1.12233	1.00969	175	20.0195	9.15869
635	328709419	PREDICTED: ADP-ribosylation factor GTPase-activating protein 1 isoform X1		62.6203	64.1727		6.68	5.66	2	2	2	NA	1.02228	0.866331	NA	0.874181	0.950376	389	43.4418	8.08936
636	193650177	PREDICTED: ADP-ribosylation factor-like protein 1	0	72.9863	54.7459	6.11	6.11	10.56	1	1	2	0.962233	1.05513	1.01852	0.870811	1.07145	0.988836	180	20.4684	6.02393
637	193709314	PREDICTED: ADP-ribosylation factor-like protein 2		117.647	99.8372		11.41	11.41	3	2	1	NA	0.968753	1.07255	NA	1.08762	0.864634	184	21.042	7.48877
638	193580240	PREDICTED: ADP-ribosylation factor-like protein 3 isoform X2	0		67.9981	6.11		11.67	1		1	NA	NA	0.836988	NA	NA	1.10387	180	20.4089	8.88037
639	328712016	PREDICTED: ADP-ribosylation factor-like protein 8B-A		0	22.94		4.76	4.76	1	1	1	NA	1.13173	0.842234	NA	1.08785	1.0498	189	21.692	6.771
640	641669300	PREDICTED: AF4/FMR2 family member 4 isoform X2		0			0.78		2	1		NA	1.27933	NA	NA	0.840608	NA	1669	185.114	9.80322
641	328706538	PREDICTED: AF4/FMR2 family member 4-like		0			2.11		1	1		NA	0.871966	NA	NA	0.909957	NA	475	50.7386	10.2573
641	641677496	PREDICTED: AF4/FMR2 family member 4-like		0			1.34		1	1		NA	1.07466	NA	NA	0.922373	NA	819	88.4658	8.39697
642	328715607	PREDICTED: afadin isoform X2		62.62	62.9451		4.98	3.3	3	9	6	NA	1.01996	0.978809	NA	0.926068	1.02499	1909	215.943	7.97217
642	641669332	PREDICTED: afadin isoform X3	0			1.54			2			1.21209	NA	NA	0.839988	NA	NA	1622	183.018	7.75244
643	193582371	PREDICTED: AFG3-like protein 2	114.592	213.605	217.672	12.7	14.66	14.27	10	11	10	1.27407	1.25858	1.07234	1.30051	1.37336	1.11013	764	85.345	8.5874
644	193641074	PREDICTED: AH receptor-interacting protein isoform X2		24.28	26.17		5.31	11.25	1	2	3	NA	0.88212	0.925373	NA	0.98808	0.827025	320	36.731	6.88818
645	328707863	PREDICTED: aladin	0	47.6224	52.8814	1.12	3.54	4.85	1	2	2	0.893073	0.918232	0.826956	0.952824	1.24258	1.00304	536	60.3616	8.04541
646	641656881	PREDICTED: alanine aminotransferase 2 isoform X2	493.142	283.358	299.284	23.08	22.45	26.82	10	10	11	1.1578	1.05201	1.11587	1.37324	1.3317	1.20412	481	53.6425	6.23975
647	328711314	PREDICTED: alanine--glyoxylate aminotransferase 2, mitochondrial isoform X1		0	0		4.01	4.01	2	2	2	NA	0.98441	1.20213	NA	0.851813	1.06364	499	55.4729	8.48486
647	328705293	PREDICTED: alanine--glyoxylate aminotransferase 2-like isoform X1	56.3284	171.296	168.539	14.13	20.75	18.98	6	7	8	1.06497	1.03559	0.961548	1.02592	0.948077	0.898496	453	50.3127	6.43018
648	193656980	PREDICTED: alanine--tRNA ligase, cytoplasmic	497.789	414.281	412.048	11.94	14.14	15.39	12	13	15	0.955576	0.935532	1.01483	0.957846	1.02282	0.929124	955	106.858	6.0874
649	328704956	PREDICTED: alcohol dehydrogenase [NADP(+)]-like	95.1993	73.6969	35.3895	16.2	16.82	22.74	5	5	5	1.04571	1.07531	0.980261	0.951474	1.17245	0.896784	321	36.3738	6.06201
650	641675090	PREDICTED: alcohol dehydrogenase class-3	107.093	182.271	95.5373	16.98	17.51	15.92	6	7	7	0.960642	0.988133	0.991841	1.00906	1.01161	1.03385	377	40.5525	6.18896
651	641676963	PREDICTED: aldehyde dehydrogenase, dimeric NADP-preferring isoform X5	71.383	115.932	71.87	4.37	12.72	13.52	2	5	5	1.14727	0.870911	0.880749	1.19494	0.946915	1.2471	503	56.1975	8.68994
652	193700143	PREDICTED: aldehyde dehydrogenase, mitochondrial	488.468	526.568	592.232	31.84	39.03	34.95	15	18	16	1.17544	1.02117	1.05649	1.06896	0.967516	1.02159	515	55.7184	7.06396
653	641673374	PREDICTED: aldehyde dehydrogenase, mitochondrial-like	347.097	343.361	338.536	16.36	24.54	24.54	5	8	8	1.35792	1.09422	1.23655	0.917047	1.01731	0.968466	489	53.129	6.17627
654	193580022	PREDICTED: aldose reductase A-like	39.6848	104.118	95.2033	16.28	23.26	15.95	4	6	4	0.939496	0.971544	0.774604	0.98644	1.1421	0.873203	301	33.6697	8.71924
655	328720217	PREDICTED: alkaline phosphatase-like	0	45	97.4654	2.24	5.41	12.5	1	3	6	0.716129	0.820985	0.600734	0.775263	0.781942	0.708138	536	59.0213	6.63916
655	641668009	PREDICTED: alkaline phosphatase-like		0			1.48		1	1		NA	1.21651	NA	NA	1.04279	NA	542	60.1436	7.40088
655	193580290	PREDICTED: alkaline phosphatase-like isoform X1	101.294	199.106	125.423	8.62	16.16	10.41	4	8	4	0.880721	1.03722	0.953981	0.991749	1.02737	0.872451	557	60.9339	6.01123
656	641663908	PREDICTED: alkylated DNA repair protein alkB homolog 8-like, partial			0			3.83		1	1	NA	NA	1.32065	NA	NA	1.1443	261	30.2022	7.78174
657	641660153	PREDICTED: alpha-(1,6)-fucosyltransferase-like	0			3.7			1			1.08026	NA	NA	1.38328	NA	NA	487	56.6746	6.75635
658	193697528	PREDICTED: alpha,alpha-trehalose-phosphate synthase [UDP-forming]-like	217.164	150.987	142.264	26.47	20.58	20.7	21	15	15	1.07647	1.05894	1.11074	1.05599	1.08701	1.2009	797	89.5404	6.27783
659	193657175	PREDICTED: alpha,alpha-trehalose-phosphate synthase [UDP-forming]-like isoform X1		357.562	273.275		25.93	23.71	2	18	17	NA	0.931611	1.05278	NA	0.994303	0.985634	856	96.0518	6.40479
659	328712494	PREDICTED: alpha,alpha-trehalose-phosphate synthase [UDP-forming]-like isoform X2	287.29			25.36			19			1.03272	NA	NA	0.984195	NA	NA	836	93.8687	6.34131
660	193606057	PREDICTED: alpha/beta hydrolase domain-containing protein 17C			0			5.9		1	1	NA	NA	1.17048	NA	NA	1.42268	288	32.3632	6.52197
661	641650663	PREDICTED: alpha-2-macroglobulin receptor-associated protein	36.04	74.5865	63.015	2.56	7.95	7.95	1	3	3	0.900284	0.910496	0.927011	0.953833	0.976801	0.880263	352	41.8929	7.04932
662	328703081	PREDICTED: alpha-actinin, sarcomeric isoform X1	682.592	731.702	597.861	32.11	36.57	35.56	27	29	29	1.24972	1.17656	1.26508	1.62519	1.62028	1.69253	897	103.791	5.87158
663	641657412	PREDICTED: alpha-aminoadipic semialdehyde synthase, mitochondrial-like	20.25	59.0733	49.0733	4.65	6.49	4.98	4	3	5	1.0475	1.0043	1.14949	1.00429	0.712985	0.977812	924	102.177	6.48096
663	328703455	PREDICTED: alpha-aminoadipic semialdehyde synthase, mitochondrial-like isoform X2		34.61			3.81		2	1		NA	1.01774	NA	NA	1.06932	NA	919	101.33	6.29053
664	193618013	PREDICTED: alpha-crystallin B chain isoform X1		144.98	121.134		27.59	28.08	1	1	1	NA	0.913531	0.849759	NA	1.06845	1.35747	203	22.9076	6.23975
664	328699752	PREDICTED: alpha-crystallin B chain isoform X2	112.542	200.89	121.134	32.99	29.9	30.41	5	1	1	1.13328	1.164	1.04187	1.24683	1.39021	1.13197	194	21.849	6.07471
665	193718445	PREDICTED: alpha-ketoglutarate-dependent dioxygenase alkB homolog 6		84.327			7.83		3	2		NA	1.42127	NA	NA	0.672184	NA	230	26.4169	8.71924
666	328696562	PREDICTED: alpha-ketoglutarate-dependent dioxygenase alkB homolog 7, mitochondrial		0	0		8.98	4.69	1	2	1	NA	1.03806	1.29079	NA	0.781212	1.00724	256	29.8454	7.54736
667	193657359	PREDICTED: alpha-L-fucosidase			39.98			1.5		1	1	NA	NA	1.11047	NA	NA	0.935852	467	53.6798	7.44482
668	328720561	PREDICTED: alpha-mannosidase 2		30.37	27.1		4.13	2.36	1	4	2	NA	1.38989	1.75248	NA	0.8785	1.35479	1017	115.46	6.68311
668	641675221	PREDICTED: alpha-mannosidase 2		0	40.49		2.14	0.8	1	2	1	NA	1.0699	1.27084	NA	0.861278	0.98354	1120	129.612	6.69775
669	193664693	PREDICTED: alpha-N-acetylgalactosaminidase-like	0	63.22		3.29	5.4		1	1		1.06235	1.00887	NA	0.940719	1.14043	NA	426	48.4021	6.53662
669	328704370	PREDICTED: alpha-N-acetylgalactosaminidase-like	78.91	77.0318	56.6227	10.85	12.7	15.01	4	5	5	0.964672	0.967213	0.95686	0.930141	0.952077	1.00957	433	49.3922	6.04932
669	641648002	PREDICTED: alpha-N-acetylgalactosaminidase-like	136.784	57.478	61.3296	6.11	7.01	6.79	3	3	3	0.996848	1.0964	0.918282	0.930299	0.859276	0.860186	442	50.3409	5.52881
669	641656664	PREDICTED: alpha-N-acetylgalactosaminidase-like	139.347	81.441	63.01	11.72	15.4	16.55	4	5	6	0.994836	1.23359	1.27516	1.02152	1.18839	1.01455	435	49.2105	6.16357
670	193587257	PREDICTED: alpha-taxilin-like isoform X2	0	77.7128	38.86	5.9	10.15	3.14	3	6	2	1.11937	1.11725	0.986052	0.878254	0.89685	0.849023	542	61.7729	6.15088
671	193613106	PREDICTED: alpha-tocopherol transfer protein		49.51	25.14		5.38	3.16	1	2	1	NA	1.02458	1.18189	NA	0.916953	0.813305	316	36.6598	5.5542
671	328706193	PREDICTED: alpha-tocopherol transfer protein		0	0		2.84	2.52	1	1	1	NA	1.13608	0.886497	NA	1.19158	1.56807	317	36.742	9.20264
672	193629582	PREDICTED: alpha-tocopherol transfer protein-like	0	0	34.0225	10.76	17.72	6.96	3	5	2	1.074	1.19982	1.03242	1.12104	1.26357	1.15733	316	36.9271	7.43018
672	193636468	PREDICTED: alpha-tocopherol transfer protein-like	28.23	75.51	84.4715	5.81	15.81	15.48	2	4	4	0.954236	0.969661	1.07216	1.16755	1.60512	1.06224	310	36.1619	8.32373
672	193713745	PREDICTED: alpha-tocopherol transfer protein-like	34.4	39.34	0	10	2.9	11.61	3	1	3	0.916953	1.22339	0.804556	0.830202	0.941757	1.0011	310	35.7315	8.00146
672	641677513	PREDICTED: alpha-tocopherol transfer protein-like	70.0891	151.585	117.91	15.5	28.78	23.62	4	7	6	0.831322	1.0159	0.970306	0.746017	0.799729	0.790284	271	31.6699	5.97314
672	328710246	PREDICTED: alpha-tocopherol transfer protein-like isoform X1		56.8432			24.52		3	7		NA	0.951459	NA	NA	1.01605	NA	314	36.3862	7.79639
672	328710248	PREDICTED: alpha-tocopherol transfer protein-like isoform X3	36.4012		98.093	11.76		21.57	4		6	0.921087	NA	1.25162	0.895693	NA	1.06083	306	35.6178	8.04541
673	193606039	PREDICTED: alpha-tubulin N-acetyltransferase 1-like	118.767	54.5133	39.33	15.66	12.1	9.25	5	4	3	1.01233	0.961686	0.886542	1.14013	1.06805	0.997039	281	32.7202	6.87354
673	193674123	PREDICTED: alpha-tubulin N-acetyltransferase 1-like	51.497	114.057	67.4122	9.76	10.45	10.45	3	3	3	1.01718	1.11592	0.93056	1.18976	1.22422	1.07525	287	32.7598	8.25049
673	193674125	PREDICTED: alpha-tubulin N-acetyltransferase 1-like	135.414	85.77	106.43	16.55	8.11	14.19	5	2	4	1.01325	0.825199	0.943312	1.00935	1.20307	1.08458	296	34.3711	6.84424
674	328703121	PREDICTED: amidophosphoribosyltransferase-like isoform X2	118.613	206.572	179.711	13.41	17.07	18.09	7	10	9	0.942697	1.04657	1.02193	0.883007	0.895065	1.14291	492	54.0575	6.94678
675	193580236	PREDICTED: amine sulfotransferase-like	37.951	25.37	33.0498	10.37	9.76	15.24	3	3	5	1.16136	1.00923	1.0324	1.20804	1.09041	1.26812	328	38.2131	6.03662
676	193650225	PREDICTED: aminoacylase-1A-like isoform X2	28.59	89.56	52.32	9.25	7	7.75	2	2	2	0.966825	1.07686	1.12241	0.752231	0.785034	1.13893	400	45.6571	6.25244
677	193650229	PREDICTED: aminoacylase-1-like isoform X2	75.3363	94.2937	51.7053	12.25	12.25	12.25	4	4	4	0.944413	0.869664	0.992147	0.92467	0.915187	0.973107	400	45.2027	5.47803
677	641660223	PREDICTED: aminoacylase-1-like isoform X3		54.8567			6.25		3	1		NA	0.925301	NA	NA	0.835172	NA	336	38.2822	5.45264
678	328700383	PREDICTED: aminomethyltransferase, mitochondrial	157.628	114.588	73.4045	10.1	9.36	16.5	4	3	6	0.947365	1.20018	0.95081	0.942998	0.916296	0.942697	406	44.4454	8.01611
679	328719823	PREDICTED: aminopeptidase N	175.709	346.602	305.46	12.93	13.88	17.14	11	11	14	1.01847	1.02545	0.974161	0.97455	0.860294	0.885249	951	108.874	5.74463
680	328712391	PREDICTED: aminopeptidase N isoform X2	0	45.21	37.38	1.11	6.96	2.42	1	6	2	1.17599	0.962114	1.07833	0.816495	0.996887	1.17554	992	114.546	5.64307
681	328697974	PREDICTED: aminopeptidase N-like			26.53			2.09		4	2	NA	NA	1.02854	NA	NA	1.27096	910	104.992	5.43994
681	328703690	PREDICTED: aminopeptidase N-like		28.29			2.48		1	2		NA	1.29594	NA	NA	1.06728	NA	966	109.965	5.51611
681	328718942	PREDICTED: aminopeptidase N-like	88.6532	129.491	86.0711	9.04	16.78	10.57	8	11	7	1.02406	0.930476	1.0333	0.897794	0.827933	0.911201	918	105.477	5.73193
681	641655537	PREDICTED: aminopeptidase N-like			51.77			1.87		9	1	NA	NA	0.999462	NA	NA	0.993623	911	105.293	5.2749
681	641673040	PREDICTED: aminopeptidase N-like isoform X2		40.5	69.98		3.84	2.96	13	1	2	NA	0.777867	1.01787	NA	0.807992	0.968617	912	105.124	6.39209
682	193641189	PREDICTED: AMME syndrome candidate gene 1 protein	0	27.55	27.43	4.64	3.8	8.44	1	1	2	1.24049	0.88567	1.08411	0.83941	1.09736	1.005	237	26.8464	7.88428
683	641663342	PREDICTED: AMP deaminase 2 isoform X4	54.7061	111.754	54.3745	1.28	12.2	6.97	1	11	5	1.33515	1.18871	1.09325	1.13055	1.00862	1.00052	861	96.9419	6.72705
684	193589568	PREDICTED: amphiphysin isoform X2	124.47	181.844	196.87	23.37	21.74	26.09	8	7	9	1.31771	1.27995	1.37692	1.09872	1.5108	1.23241	368	41.9798	6.16357
685	193577764	PREDICTED: amyloid beta A4 precursor protein-binding family B member 1-interacting protein isoform X2			39.28			1.77		2	1	NA	NA	1.02709	NA	NA	1.15801	792	87.6358	6.31592
686	328697431	PREDICTED: AN1-type zinc finger protein 1-like	36.28	41.73	43.57	2.82	9.15	12.68	1	3	4	0.870917	1.006	0.973761	0.705628	0.976543	0.87264	284	32.5456	8.23584
687	641674096	PREDICTED: anaphase-promoting complex subunit 1		34.31	36.2983		1.09	1.5	1	2	3	NA	0.484148	0.70664	NA	0.895274	0.978581	1927	217.51	6.93213
688	328717220	PREDICTED: anaphase-promoting complex subunit 2-like			0			3.57		1	2	NA	NA	0.955478	NA	NA	1.03541	813	94.1189	5.73193
689	641664001	PREDICTED: anaphase-promoting complex subunit 4 isoform X2		52.86	29.68		2.44	2.71	1	2	2	NA	0.82693	0.871638	NA	1.05848	0.889608	738	83.9367	5.13525
690	193697601	PREDICTED: anaphase-promoting complex subunit 7			44.7442			5.01		1	3	NA	NA	0.785497	NA	NA	0.878279	579	64.6946	7.10791
691	193659786	PREDICTED: ancient ubiquitous protein 1-like			0			2.54		1	1	NA	NA	0.74269	NA	NA	0.910997	394	44.5557	8.93896
692	193629657	PREDICTED: androgen-dependent TFPI-regulating protein-like			20.41			3.72		1	1	NA	NA	0.906489	NA	NA	1.09259	242	28.2656	9.40771
692	328712974	PREDICTED: androgen-dependent TFPI-regulating protein-like		0	0		3.42	3.42	1	1	1	NA	0.82102	1.08812	NA	0.611442	0.692399	263	30.2318	8.82178
693	328705794	PREDICTED: androgen-induced gene 1 protein-like	28.01	38.19	83.6933	4.51	9.02	9.02	1	2	2	1.2008	1.06524	1.29541	0.691737	0.691412	1.00573	244	28.6026	9.11475
694	641666559	PREDICTED: androgen-induced gene 1 protein-like isoform X2			0			8.33		2	2	NA	NA	0.882177	NA	NA	1.36188	240	28.1634	8.08936
695	641678489	PREDICTED: angiogenic factor with G patch and FHA domains 1 isoform X2		0	0		2.7	2.34	2	1	1	NA	1.31616	1.04405	NA	0.994292	1.07996	556	62.9498	7.00537
696	328723891	PREDICTED: angiotensin-converting enzyme-like			0			1.91		1	1	NA	NA	0.731935	NA	NA	1.36021	627	72.7834	6.66846
696	641679043	PREDICTED: angiotensin-converting enzyme-like		0			2.38		2	1		NA	1.24316	NA	NA	1.10726	NA	421	49.3701	5.13525
696	641679041	PREDICTED: angiotensin-converting enzyme-like, partial			50.84			10.73		3	2	NA	NA	1.05382	NA	NA	1.21461	233	26.8103	5.47803
697	328713747	PREDICTED: anion exchange protein 3-like isoform X2		0	0		0.55	0.63	2	1	1	NA	1.07505	0.888926	NA	0.999218	1.18298	1264	143.499	7.66455
698	328713406	PREDICTED: ankyrin repeat and FYVE domain-containing protein 1	30.75	106.676	33.8	3.51	6.16	8.22	4	7	9	0.929633	1.02326	0.989186	0.950654	0.975616	0.992638	1168	127.729	6.07471
699	328712607	PREDICTED: ankyrin repeat and IBR domain-containing protein 1-like	42.66			0.46			1			0.624907	NA	NA	0.616732	NA	NA	1291	146.758	7.85498
700	641649176	PREDICTED: ankyrin repeat and KH domain-containing protein 1-like isoform X7	69.3807	156.048	151.887	1.26	6.58	8.61	3	15	17	1.06389	0.894298	0.916116	1.14669	0.940589	0.916063	2614	281.141	6.63916
701	328712689	PREDICTED: ankyrin repeat and LEM domain-containing protein 2		0	0		1.25	0.97	1	1	1	NA	0.83351	1.1014	NA	0.914575	1.07529	720	81.704	6.59521
702	193656959	PREDICTED: ankyrin repeat and MYND domain-containing protein 2		39.3533	44.53		10.94	10.94	2	4	4	NA	0.845199	0.875056	NA	0.90199	0.948898	384	43.1026	6.91748
703	641659164	PREDICTED: ankyrin repeat domain-containing protein 12-like isoform X3			0			2.97		3	1	NA	NA	0.798464	NA	NA	0.731558	573	62.5251	5.90967
704	193678699	PREDICTED: ankyrin repeat domain-containing protein 13D	32.39	79.39	37.1	2.46	7.05	4.59	2	4	3	0.989769	0.893321	0.799355	1.16751	0.994007	1.03719	610	69.5242	4.95752
705	641665167	PREDICTED: ankyrin repeat domain-containing protein 49-like isoform X2		0	0		6.19	6.19	2	1	1	NA	0.975319	0.728392	NA	0.9788	0.980013	210	23.6544	4.67822
706	328724087	PREDICTED: ankyrin repeat domain-containing protein 50			0			0.99		1	1	NA	NA	0.658438	NA	NA	0.956709	1311	144.838	7.09326
707	641649734	PREDICTED: ankyrin-3-like isoform X5	161.085	195.843	233.74	8.77	12.38	13.74	7	12	13	0.959814	1.01407	1.0714	1.0382	0.938664	0.980573	1688	184.798	6.87354
708	193641260	PREDICTED: annexin A7-like	0	63.04		2.35	2.35		1	1		1.82157	4.1501	NA	0.715477	0.958265	NA	255	26.6625	8.63135
709	193650295	PREDICTED: annexin B9-like	184.109	66.6707	43.12	9.94	16.15	16.15	4	5	5	1.07323	1.10641	0.978879	1.26827	1.21198	1.31187	322	36.0225	6.27783
710	641663107	PREDICTED: annexin B9-like isoform X3	63.7106	131.577	139.882	15.5	13.68	22.49	5	5	7	1.02512	1.05178	0.983616	1.09404	1.19024	0.763417	329	36.8334	5.30029
711	328700977	PREDICTED: annulin-like isoform X2		0			1.27		2	1		NA	1.08765	NA	NA	1.17326	NA	707	80.6844	6.69775
712	641659321	PREDICTED: anoctamin-1-like		37.4229	24.88		2.58	2.8	1	2	2	NA	1.17415	1.51463	NA	0.971902	1.18523	892	102.682	6.21436
713	328700005	PREDICTED: another transcription unit protein			0			5.68		1	3	NA	NA	0.828114	NA	NA	0.923798	616	66.1975	6.72705
714	641649035	PREDICTED: antigen LPMC-61	63.6048	0	0	5.11	4.5	9.01	2	1	2	0.84846	0.967292	1.04874	0.732611	1.21192	1.03634	333	36.8941	6.01123
715	641665969	PREDICTED: AP-1 complex subunit beta-1	245.056	352.789	325.993	16.12	17.87	14.14	13	15	12	0.93166	0.948758	1.02364	1.00103	1.07281	0.979932	912	101.548	5.23682
716	641667680	PREDICTED: AP-1 complex subunit gamma-1 isoform X2	32.624	63.2783	56.2564	5.14	7.09	6.51	5	6	6	1.03275	0.981214	0.978473	0.954611	0.862129	0.939483	875	98.1084	5.94775
717	193697520	PREDICTED: AP-1 complex subunit mu-1	54.31	93.4643	29.52	7.11	13.74	4.74	3	6	2	0.935331	1.16667	0.851557	0.971365	0.868866	0.962722	422	48.6703	7.50342
718	193709397	PREDICTED: AP-1 complex subunit sigma-2 isoform X3	30.28	37.23	32.05	5.77	10.9	10.9	1	2	2	1.17111	1.22255	0.798537	1.03976	1.01893	0.970393	156	18.4627	6.90283
719	328696810	PREDICTED: AP-2 complex subunit alpha	110.103	154.432	183.309	6.98	16.7	16.28	7	15	14	1.01107	1.00908	1.11491	1.05106	1.09554	1.13222	946	105.644	7.23975
720	193596422	PREDICTED: AP-2 complex subunit mu	18.64	24.28	39.0665	3.21	9.63	13.53	2	5	5	0.971828	1.02704	0.950032	1.2337	1.15981	1.0868	436	49.8882	9.5249
721	641675864	PREDICTED: AP2-associated protein kinase 1-like		0	0		2.02	2.2	1	1	1	NA	0.910426	1.40667	NA	1.1023	0.883144	545	60.7316	6.80029
722	328699287	PREDICTED: AP-3 complex subunit beta-1 isoform X1	40.07	82.5209	43.5992	3.8	7.87	7.12	4	8	7	0.945103	0.888217	0.902219	0.945051	0.998133	0.920808	1054	116.835	5.96045
722	641677137	PREDICTED: AP-3 complex subunit delta-1	65.6422	73.6791	66.5652	3.37	8.93	8.2	4	10	9	0.993611	1.07255	1.11436	1.08808	1.0128	0.995768	1097	123.748	6.45557
723	193617799	PREDICTED: AP-3 complex subunit mu-1	36.17	51.7666	47.4	5.01	23.15	14.32	2	8	5	0.966322	0.993491	1.05248	1.07238	0.894152	0.848346	419	47.2515	7.45947
724	641682011	PREDICTED: apolipophorin-3-like	42.6501	190.589	202.094	20.1	26.13	35.18	4	4	6	1.05171	0.974022	1.11936	1.34994	1.28006	1.172	199	23.5557	7.51807
725	641667063	PREDICTED: apolipophorins	0	22.58	0	0.38	0.99	0.99	1	3	2	0.73654	1.14245	1.15778	0.906737	1.30958	1.33952	2915	329.57	5.37646
726	193697480	PREDICTED: apolipoprotein D-like isoform X2	51.9963	105.36	95.2191	14.84	20.31	16.8	3	4	3	1.06142	1.21123	1.05323	0.912163	1.07317	1.03073	256	28.5131	8.39697
727	193688054	PREDICTED: apoptosis inhibitor 5	93.0234	57.1321	122.754	10.69	8.59	16.79	6	5	9	0.931671	0.730687	0.842252	0.955577	1.2505	0.837984	524	59.803	7.28369
728	193606173	PREDICTED: apoptosis-inducing factor 1, mitochondrial	83.9459	108.758	85.7859	11.95	13.41	13.57	6	7	7	1.22742	1.10877	1.12094	1.1564	1.21627	1.14056	619	68.9491	7.98682
729	641654535	PREDICTED: apoptosis-inducing factor 3-like isoform X2	223.141	227.608	206.081	22.59	23.32	23.5	12	12	12	1.02766	0.967634	0.947013	0.987873	1.01605	0.901589	549	59.6493	6.40479
730	328712657	PREDICTED: apoptotic chromatin condensation inducer in the nucleus	0	55.14	41.43	2.25	2.75	1.5	2	2	1	0.952206	0.979282	0.652931	0.958536	0.735875	0.715086	801	91.1731	4.76709
731	641679008	PREDICTED: apyrase-like, partial		38.48	0		8.54	5.69	1	3	1	NA	0.922381	0.850901	NA	0.833327	0.960307	281	31.755	5.68115
732	328718235	PREDICTED: ARF GTPase-activating protein GIT2			29.29			2.89		1	2	NA	NA	0.931677	NA	NA	1.12837	622	70.8148	6.7124
733	193624926	PREDICTED: arf-GAP domain and FG repeat-containing protein 1 isoform X2	0	20.49	0	3.06	5.28	4.72	1	2	2	1.06543	1.08543	0.80579	1.10182	0.961429	0.919401	360	40.1382	6.30322
734	193603667	PREDICTED: arf-GAP with coiled-coil, ANK repeat and PH domain-containing protein 3 isoform X2		32.04			1.49		2	1		NA	1.17606	NA	NA	1.21496	NA	740	84.2686	6.58057
735	328696517	PREDICTED: arginine/serine-rich protein 45-like isoform X3		0	0		2.75	2.54	3	1	1	NA	1.0668	0.688376	NA	0.843654	0.745038	472	55.3452	11.3413
736	328718336	PREDICTED: arginine/serine-rich protein PNISR		0			2.99		1	1		NA	0.80482	NA	NA	0.896687	NA	636	73.1785	9.64209
737	641648007	PREDICTED: arginine-glutamic acid dipeptide repeats protein	0	0		1.01	0.61		1	1		1.00319	1.15649	NA	0.797325	1.2213	NA	1481	163.429	6.84424
738	328698469	PREDICTED: arginine--tRNA ligase, cytoplasmic-like	90.415	297.875	162.789	16.55	30.91	26.69	10	16	14	1.09009	1.07031	1.15627	1.00149	1.02383	1.0332	592	67.4768	6.87354
739	641676313	PREDICTED: arginyl-tRNA--protein transferase 1-like isoform X2			37.34			9.21		2	2	NA	NA	0.635681	NA	NA	0.92365	239	28.1841	6.7124
740	641663874	PREDICTED: armadillo repeat containing 7-like isoform X1	0	27.32		2.98	8.94		1	3		0.980053	1.29731	NA	0.7664	1.08687	NA	302	34.663	8.5874
740	641663876	PREDICTED: armadillo repeat containing 7-like isoform X2			21.07			3.7		2	1	NA	NA	1.36727	NA	NA	1.09006	297	33.5172	7.6792
741	328704469	PREDICTED: armadillo repeat-containing protein 4-like			0			9.58		1	1	NA	NA	0.740131	NA	NA	1.04103	167	18.0284	7.38623
742	193652576	PREDICTED: armadillo repeat-containing protein 6 homolog	47.56	71.3613	46.242	4.18	7.69	7.47	2	3	3	1.08366	1.19749	1.22693	0.942536	0.906705	0.661091	455	51.2653	5.26221
743	328697535	PREDICTED: armadillo repeat-containing protein 8-like		68.426	60.8291		7.67	6.62	2	5	4	NA	0.972724	0.957202	NA	1.01247	0.943501	665	74.0978	5.42725
743	641681270	PREDICTED: armadillo repeat-containing protein 8-like, partial	0			6.71			1			1.0118	NA	NA	1.08702	NA	NA	149	16.7596	5.2749
744	641667206	PREDICTED: armadillo segment polarity protein isoform X3	95.1446	61.44	43.44	5.77	13.5	2.95	4	8	2	0.707323	0.892057	0.846433	1.04855	0.943254	0.762309	711	77.9731	6.82959
745	328698456	PREDICTED: aromatic-L-amino-acid decarboxylase	0	72.1448	50.9238	3.78	9.24	9.87	1	4	4	0.930636	1.03201	0.996665	1.50311	1.37511	1.04421	476	53.4801	5.75732
746	641665928	PREDICTED: aromatic-L-amino-acid decarboxylase-like, partial	0		0	10.65		5.92	1		1	0.832517	NA	0.872489	0.835196	NA	0.948874	169	19.2351	8.73389
747	193702245	PREDICTED: arrestin domain-containing protein 3-like		31.23	36.17		2.38	2.38	1	1	1	NA	0.905304	1.34408	NA	1.04631	1.15624	420	46.197	5.08447
748	328698156	PREDICTED: arrestin homolog		0			3.16		1	1		NA	1.13836	NA	NA	1.46101	NA	412	45.7418	8.82178
748	328701569	PREDICTED: arrestin homolog			0			2.21		1	1	NA	NA	0.895108	NA	NA	1.65181	362	40.2088	8.51416
749	641679762	PREDICTED: arrestin red cell isoform 2			18.03			4.46		1	2	NA	NA	1.24844	NA	NA	1.32057	426	47.3246	6.85889
750	641662356	PREDICTED: arylalkylamine N-acetyltransferase-like isoform X1	29.38	15.56		13.39	11.16		3	3		1.05933	1.01432	NA	1.00722	1.11378	NA	224	25.6507	5.24951
750	641662348	PREDICTED: arylalkylamine N-acetyltransferase-like isoform X2			0			4.05		2	1	NA	NA	1.10052	NA	NA	1.53299	222	25.3377	4.85596
751	641681783	PREDICTED: arylsulfatase B-like, partial		29.66	44.45		1.69	3.01	2	1	2	NA	0.656134	0.866716	NA	0.691511	0.857734	532	59.8515	6.80029
752	641676253	PREDICTED: asparagine synthetase [glutamine-hydrolyzing]	72.7193	31.03	102.63	6.12	7.91	11.51	4	5	6	0.985093	1.04511	0.899591	1.02147	1.02126	0.956119	556	63.2111	6.66846
753	193666902	PREDICTED: asparagine--tRNA ligase, cytoplasmic	87.8455	178.083	229.125	15.71	16.96	20.89	8	8	10	1.06075	0.975013	1.08517	0.919345	1.04414	1.01388	560	63.9724	6.29053
754	641666661	PREDICTED: aspartate aminotransferase, cytoplasmic	155.488	128.872	126.328	18.27	21.73	17.78	7	9	7	1.24385	1.18208	1.19703	1.01292	1.05254	1.13423	405	45.7839	6.16357
755	193676512	PREDICTED: aspartate aminotransferase, cytoplasmic-like		55.5912	82.7929		3.96	9.16	1	2	4	NA	1.0354	1.20805	NA	0.80022	0.903706	404	45.9803	7.02002
756	641670222	PREDICTED: aspartate--tRNA ligase, cytoplasmic-like isoform X4		30.27	27.06		10.37	4.84	4	2	1	NA	0.923502	0.656864	NA	0.722507	1.09004	434	49.4432	6.32861
757	193700122	PREDICTED: astacin		31.53	0		2.89	2.89	1	1	1	NA	1.09673	1.06153	NA	0.583716	1.81074	311	35.932	7.37158
758	328720942	PREDICTED: ataxin-2 homolog		49.78			1.79		1	1		NA	1.01656	NA	NA	0.826259	NA	671	75.4281	7.7085
758	193648067	PREDICTED: ataxin-2 homolog isoform X1		180.157	94.8669		10.69	10.69	2	9	9	NA	1.01983	0.999974	NA	0.979579	1.07949	945	103.21	8.76318
758	641656486	PREDICTED: ataxin-2 homolog isoform X2	91.8682			6.98			6			1.09986	NA	NA	0.9201	NA	NA	917	100.018	8.60205
759	328705580	PREDICTED: atlastin-like	80.59	121.47	76.88	7.27	10.46	7.27	4	5	4	1.05766	0.970261	1.12428	1.10484	1.11325	1.02635	564	63.6603	5.78271
760	641655159	PREDICTED: ATP citrate lyase isoform X1	1352	1098.96	1350.72	33.42	36.36	36.81	32	33	35	1.29358	1.20897	1.23582	0.941126	0.990391	0.88948	1092	120.074	7.07861
761	641681123	PREDICTED: ATP synthase mitochondrial F1 complex assembly factor 1		0	66.1853		3.2	6.4	1	1	2	NA	1.02155	1.70581	NA	0.958916	1.40596	344	39.0505	6.3667
762	193676456	PREDICTED: ATP synthase mitochondrial F1 complex assembly factor 2	0	39.12	37.48	5.15	6.53	10.65	2	2	3	1.11753	1.03361	1.20763	1.14119	1.05295	1.00188	291	33.5213	7.13721
763	193666827	PREDICTED: ATP synthase subunit alpha, mitochondrial	2354.56	2178.33	1876.95	29.95	33.21	28.68	20	21	18	1.18811	1.24078	1.13784	1.54648	1.49195	1.52169	551	59.7578	9.08545
764	193709035	PREDICTED: ATP synthase subunit delta, mitochondrial	69.18	217.895	185.404	11.8	11.8	11.8	1	1	1	0.854669	1.20989	1.45951	0.880854	2.24859	1.46739	161	17.0247	5.05908
765	193716219	PREDICTED: ATP synthase subunit e, mitochondrial-like	71.5697	145.318	100.534	23.53	23.53	23.53	2	2	2	1.22043	1.28641	1.22191	1.32911	1.27821	1.72954	85	9.86734	9.74463
766	641675279	PREDICTED: ATP synthase subunit s, mitochondrial-like		0	57.16		3.52	8.04	1	1	1	NA	1.33767	1.05554	NA	1.53888	1.10005	199	22.9746	7.54736
767	641667060	PREDICTED: ATP synthase subunit s-like protein			0			3.19		1	1	NA	NA	1.22702	NA	NA	1.28336	282	33.2261	8.76318
768	193582608	PREDICTED: ATPase ASNA1 homolog	42.8625	111.427	61.2414	13.27	13.27	12.39	5	5	5	1.05163	1.01597	0.846275	1.01382	0.950773	1.04729	339	38.1263	5.07178
769	193587013	PREDICTED: ATPase family AAA domain-containing protein 1-B	45	68.3906	54.2424	7.52	18.38	9.19	2	6	3	0.961192	1.25531	1.03547	0.985872	1.05707	1.19926	359	40.2019	8.22119
770	193709179	PREDICTED: ATPase family AAA domain-containing protein 2-like		35.3165	62.105		3.95	4.54	1	4	5	NA	1.03542	0.853287	NA	0.950444	0.962296	1189	136.95	6.91748
771	641647206	PREDICTED: ATPase family AAA domain-containing protein 3	182.527	163.297	163.24	23.41	20.48	23.24	14	12	14	1.11911	1.10606	1.26716	1.12143	1.10169	1.16425	581	65.5818	9.08545
772	641665175	PREDICTED: ATPase family AAA domain-containing protein 5-like		19.74	36.09		2.11	2.11	1	1	1	NA	0.70843	0.588351	NA	0.803917	1.06475	379	42.4145	8.82178
773	328717121	PREDICTED: ATP-binding cassette sub-family A member 3		30.75	20.93		1.53	0.55	1	2	1	NA	0.768467	1.13914	NA	0.971699	1.02868	1635	185.629	8.00146
774	641658339	PREDICTED: ATP-binding cassette sub-family A member 3-like	27.93	108.047	67.7267	2.18	6.35	3.84	4	11	7	0.912951	1.06016	0.899148	1.05664	1.07211	1.01	1747	197.401	7.48877
775	641673226	PREDICTED: ATP-binding cassette sub-family B member 10, mitochondrial-like		0	0		2.03	2.2	1	1	1	NA	1.13609	1.03451	NA	1.19604	1.08347	592	65.0776	9.05615
776	328715320	PREDICTED: ATP-binding cassette sub-family B member 6, mitochondrial isoform X2	32.87	56.66	60.0532	2.02	7.02	5.12	1	5	3	1.04883	1.06378	1.32865	0.770937	1.17173	1.58697	840	95.234	7.59131
777	328703548	PREDICTED: ATP-binding cassette sub-family B member 7, mitochondrial-like	25.74	28.01	49.402	3.22	5.86	8.2	2	4	5	1.02079	1.10655	1.17604	0.95079	1.08782	1.19402	683	75.314	8.71924
778	193632092	PREDICTED: ATP-binding cassette sub-family B member 8, mitochondrial-like	48.8778	68.62	44.9286	3.25	7.1	7.1	2	5	4	1.32157	1.34912	1.09212	1.05487	1.05164	1.02139	676	74.5016	9.02686
779	641667650	PREDICTED: ATP-binding cassette sub-family C member Sur	0			0.99			1			0.778335	NA	NA	0.680948	NA	NA	1623	183.039	7.98682
780	328710839	PREDICTED: ATP-binding cassette sub-family D member 1		19	29.6		3.13	1.09	1	2	1	NA	1.07813	1.15705	NA	0.791706	0.996937	735	80.922	9.26123
781	641673195	PREDICTED: ATP-binding cassette sub-family D member 3	23.85	31.38	78.35	1.05	3.92	7.98	1	3	6	1.25754	1.12619	0.936369	0.958334	0.95274	0.981159	664	75.8747	9.39307
782	193676397	PREDICTED: ATP-binding cassette sub-family F member 1-like	102.706	77.99	84.0232	6.84	6.25	5.47	6	6	5	1.00402	1.0644	1.02487	0.982061	0.892535	0.968156	1024	114.207	5.31299
783	193657341	PREDICTED: ATP-binding cassette sub-family F member 2	170.464	207.548	129.387	17.86	18.51	19.48	10	10	11	0.776175	0.923998	0.847772	0.959119	0.898816	0.864504	616	69.8988	7.1665
784	328713638	PREDICTED: ATP-binding cassette sub-family F member 3	49.58	141.52	90.113	1.96	8.95	11.47	1	5	7	0.831519	0.85045	0.822767	0.921688	1.03205	0.892577	715	79.9661	6.30322
785	193610462	PREDICTED: ATP-binding cassette sub-family G member 1			0			2.39		1	2	NA	NA	1.17245	NA	NA	1.13171	627	71.1152	6.771
786	328718021	PREDICTED: ATP-binding cassette sub-family G member 4			0			1.43		1	1	NA	NA	1.11436	NA	NA	0.888561	629	71.1398	8.01611
786	328724123	PREDICTED: ATP-binding cassette sub-family G member 4		0	35.41		4.26	2.62	1	3	2	NA	1.0321	1.26977	NA	1.2635	2.99924	611	68.5977	8.30908
787	193636433	PREDICTED: ATP-binding cassette sub-family G member 4 isoform X1		90.4686	63.67		8.2	12.59	2	6	7	NA	0.983615	0.914371	NA	1.52723	1.11808	707	79.1287	8.22119
787	328718019	PREDICTED: ATP-binding cassette sub-family G member 4 isoform X2	42.1			4.39			3			1.08155	NA	NA	1.2345	NA	NA	684	76.6253	8.646
788	193683610	PREDICTED: ATP-dependent (S)-NAD(P)H-hydrate dehydratase	0	43.4645	55.0565	3.93	20.98	19.67	1	5	5	0.907392	0.959293	0.900481	1.11994	0.942376	0.977887	305	33.4521	8.104
789	328707305	PREDICTED: ATP-dependent Clp protease ATP-binding subunit clpX-like, mitochondrial	32.06	54.9754	114.833	7.19	11.87	13.31	4	7	7	0.998365	1.1615	1.09769	1.0755	1.25198	1.25415	556	61.881	7.82568
790	641651725	PREDICTED: ATP-dependent DNA helicase PIF1		0			2.88		1	1		NA	0.915974	NA	NA	0.878539	NA	590	65.6178	9.46631
791	328713283	PREDICTED: ATP-dependent DNA helicase Q5-like		0	30.06		0.65	3.07	1	1	3	NA	1.39333	1.04054	NA	1.22886	1.16839	1075	122.48	8.41162
792	328709714	PREDICTED: ATP-dependent helicase brm	33.73	79.6818	63.5241	5.13	5.98	5.98	7	8	8	0.97331	0.884762	0.94907	1.04586	0.995405	1.11575	1638	186.942	7.04932
793	193683780	PREDICTED: ATP-dependent RNA helicase abstrakt	0	55.23	52.3401	1.63	6.34	5.37	1	4	3	0.938	0.992544	0.73343	1.16058	1.00371	0.932286	615	69.5592	6.91748
794	328706650	PREDICTED: ATP-dependent RNA helicase A-like isoform X1			0			0.81		1	1	NA	NA	1.01533	NA	NA	1.25187	1116	126.167	8.73389
795	641668235	PREDICTED: ATP-dependent RNA helicase A-like protein	23.33	121.655	61.96	1.82	10.14	9.57	2	9	8	0.753608	0.863539	0.909983	0.786389	1.02557	1.00891	1045	117.78	7.88428
796	193666978	PREDICTED: ATP-dependent RNA helicase dbp2-like	217.763	189.027	269.227	19.67	22.97	19.67	9	10	10	0.867392	0.849055	0.833976	0.879197	0.977839	0.960101	666	73.1486	9.59814
797	193613360	PREDICTED: ATP-dependent RNA helicase Ddx1	0	69.149	84.1025	4.28	11.45	10.62	3	7	7	0.955879	1.0448	0.911824	1.02274	1.00964	0.973693	725	80.8236	7.32764
798	193606177	PREDICTED: ATP-dependent RNA helicase DDX19A-like			58			9.48		1	1	NA	NA	0.86802	NA	NA	0.984819	464	52.3837	6.32861
798	641675748	PREDICTED: ATP-dependent RNA helicase DDX19A-like	92.35	160.748	62.39	10.13	12.93	8.84	5	6	1	0.878249	0.911127	0.756577	0.986311	0.820391	0.837379	464	52.2197	6.18896
799	641679666	PREDICTED: ATP-dependent RNA helicase DDX24		47.1	42.1633		7.64	6.74	2	3	3	NA	0.961062	0.83217	NA	0.900206	0.89275	445	49.893	6.75635
800	641666846	PREDICTED: ATP-dependent RNA helicase DDX24-like	0			2.16			1			0.796622	NA	NA	0.69578	NA	NA	417	47.2341	9.72998
801	193573502	PREDICTED: ATP-dependent RNA helicase DDX42	22.83	92.5233	91.9403	2.04	7.87	10.45	2	5	6	0.833042	0.93215	0.971137	0.967808	0.842904	0.912764	737	81.5696	6.93213
802	641661351	PREDICTED: ATP-dependent RNA helicase DDX54-like, partial	0	35.68	43.1733	4.12	10.1	8.04	2	5	4	1.10565	0.970951	0.855595	1.19827	1.16384	1.00764	485	53.8887	8.86572
803	328711816	PREDICTED: ATP-dependent RNA helicase DHX36-like		25.93	49.6851		1.23	5.12	1	1	5	NA	0.298231	1.11368	NA	1.44672	0.928934	1055	121.338	8.86572
804	328710981	PREDICTED: ATP-dependent RNA helicase DHX8	25.07	48.1144	35.2516	2.4	5.6	2.32	2	7	3	0.87029	0.832101	0.823675	0.829297	0.981195	0.90108	1251	143.368	8.646
805	641653739	PREDICTED: ATP-dependent RNA helicase DRS1-like isoform X2	0	45.5801	51.9633	1.17	6.91	7.61	1	5	5	0.898967	0.831625	1.08955	0.974084	1.01355	1.06157	854	96.5618	5.43994
806	641680832	PREDICTED: ATP-dependent RNA helicase FAL1-like	0	23.39	0	3.34	3.34	3.34	1	1	1	1.00133	0.784593	0.653833	0.890166	0.920148	0.69411	299	32.3692	8.41162
807	328697425	PREDICTED: ATP-dependent RNA helicase p62-like	938.706	676.617	520.726	36.43	44.77	43.99	14	15	17	0.840356	0.806647	0.770107	0.873441	0.902642	0.839843	516	56.8569	9.48096
808	641657776	PREDICTED: ATP-dependent RNA helicase SUV3 homolog, mitochondrial isoform X2		44.46	22.55		1.57	5.62	2	1	4	NA	1.34295	0.979237	NA	1.00407	1.03554	765	87.3496	7.48877
809	328711288	PREDICTED: ATP-dependent RNA helicase vasa, isoform A	81.2847	150.404	101.318	13.82	20.55	20.73	7	9	10	0.735262	0.836298	0.824301	0.9083	0.887143	0.982458	579	62.8208	5.52881
810	328699290	PREDICTED: ATP-dependent RNA helicase vasa, isoform A-like	101.358	205.25	74.0444	10.47	17.7	9	6	8	5	0.926712	1.00128	1.00239	1.08586	1.21974	1.14766	678	75.1474	5.85889
810	641664567	PREDICTED: ATP-dependent RNA helicase vasa, isoform A-like	33.97	71.25	87.9373	2.96	5.3	5.3	2	3	3	0.784081	0.916417	0.803995	0.90574	0.933244	0.969082	641	71.7019	4.95752
811	193652521	PREDICTED: ATP-dependent RNA helicase WM6	68.3802	146.964	108.82	12.77	26.24	16.55	7	12	7	0.740623	0.873276	0.739333	0.816255	0.903924	0.857855	423	48.751	5.89697
812	641673093	PREDICTED: ATP-dependent zinc metalloprotease YME1 homolog isoform X2		70.3076			11.33		3	10		NA	1.18418	NA	NA	0.976408	NA	706	78.9834	9.01221
812	641673095	PREDICTED: ATP-dependent zinc metalloprotease YME1 homolog isoform X3	67.21		87.4484	9.48		9.77	8		9	0.917741	NA	1.09172	1.19892	NA	1.20158	696	77.815	9.02686
813	641648689	PREDICTED: AT-rich interactive domain-containing protein 2 isoform X3	0	136.974	85.3133	2.41	5.84	3.22	3	8	4	0.855332	0.899569	0.839367	0.951701	0.915395	0.909548	1491	163.595	8.104
814	641647860	PREDICTED: AT-rich interactive domain-containing protein 4B-like		0	39.71		2.29	2.29	1	1	1	NA	1.28308	1.05742	NA	0.908757	1.1647	350	39.334	6.78564
815	193666952	PREDICTED: aurora kinase C-like	25.42	35.6433	25.75	6.8	10.68	8.09	2	3	2	0.715246	0.924464	1.0067	0.799464	1.03396	0.787342	309	36.2987	8.74854
816	328725611	PREDICTED: autophagy-related protein 16-1		33.29			4.44		1	2		NA	0.90545	NA	NA	0.980752	NA	541	60.834	7.28369
817	328718707	PREDICTED: autophagy-related protein 2 homolog B		0			0.4		1	1		NA	1.26842	NA	NA	1.15212	NA	1983	224.118	6.29053
818	328719388	PREDICTED: BAG domain-containing protein Samui isoform X2	0	25.21	46.676	5.28	11.08	8.18	2	4	3	1.05838	1.14031	0.904687	1.17025	1.16636	1.14368	379	42.9671	6.0874
819	641654656	PREDICTED: balbiani ring protein 3-like		30.51	0		3.7	1.85	1	2	1	NA	0.873553	0.791947	NA	0.854453	0.899313	594	67.4512	5.41455
819	641670261	PREDICTED: balbiani ring protein 3-like			0			4.37		1	1	NA	NA	0.904978	NA	NA	0.969647	595	66.6247	5.66846
820	641673451	PREDICTED: band 4.1-like protein 5 isoform X3			0			4.41		3	2	NA	NA	1.02677	NA	NA	0.918164	590	67.847	8.98291
821	641675064	PREDICTED: Bardet-Biedl syndrome 2 protein homolog			0			2.15		1	1	NA	NA	0.909438	NA	NA	1.0414	605	67.945	5.22412
822	328722481	PREDICTED: barrier-to-autointegration factor	47.1267	43.91	38.97	26.6	25.53	18.09	2	2	1	0.969997	1.00785	1.64106	1.07443	0.847108	1.17394	94	10.5872	7.21045
823	641676072	PREDICTED: basement membrane-specific heparan sulfate proteoglycan core protein isoform X9	588.51	772.121	750.898	12.7	15.77	16.08	41	48	46	0.948503	0.94379	0.935836	1.02876	1.00888	0.972948	3937	432.989	5.04639
824	328712909	PREDICTED: battenin		0			2.53		1	1		NA	1.25918	NA	NA	1.17193	NA	395	43.6877	7.07861
825	641662435	PREDICTED: B-cell lymphoma/leukemia 11A isoform X2		0	0		0.82	0.82	2	1	1	NA	0.942456	0.840574	NA	0.883203	1.04536	1091	117.405	6.58057
826	328714238	PREDICTED: BCL-6 corepressor-like			31.6			3.9		1	1	NA	NA	0.77297	NA	NA	0.914962	333	35.3314	4.79248
827	641668640	PREDICTED: beclin-1-like protein		0			3.33		1	1		NA	1.34852	NA	NA	1.22691	NA	420	48.1599	5.33838
828	641649051	PREDICTED: beta-1,3-galactosyltransferase 6-like isoform X2		0			2.8		3	1		NA	1.0504	NA	NA	1.04764	NA	286	33.36	8.45557
829	193587199	PREDICTED: beta-1,3-glucosyltransferase		0			1.54		1	1		NA	0.968001	NA	NA	0.855121	NA	455	52.0534	6.85889
830	193643445	PREDICTED: beta-1,4-mannosyltransferase egh	0	49.7484	37.12	2.17	2.17	3.91	1	1	2	0.951995	0.699454	0.812651	0.954533	0.750908	0.920901	460	52.4574	8.36768
831	641654553	PREDICTED: beta-1-syntrophin	0	0		2.58	1.39		1	1		1.05809	1.2057	NA	0.848198	0.971769	NA	503	56.929	7.35693
832	328718623	PREDICTED: beta-catenin-like protein 1	50.8333	46.16	44.31	4.72	2.8	4.02	3	2	3	0.696028	0.88023	0.778613	0.738604	1.02053	0.706685	572	66.3982	5.30029
833	193688402	PREDICTED: beta-centractin	0	35.94	50.112	3.99	6.65	4.26	1	2	2	1.526	1.00413	0.871552	1.42715	1.29974	0.83954	376	42.2889	7.25439
834	193690496	PREDICTED: beta-galactosidase-like	44.46	52.4974	66.1581	1.73	8.03	5.67	1	4	2	1.00297	1.06153	1.26905	0.808134	0.999851	1.06253	635	72.3546	5.88428
834	193695178	PREDICTED: beta-galactosidase-like		57.3459	19.15		7.34	3.91	1	3	1	NA	0.889945	0.945962	NA	0.836165	0.952454	640	72.9586	5.87158
834	328713057	PREDICTED: beta-galactosidase-like		55.1986			4.44		1	3		NA	0.80245	NA	NA	1.01447	NA	630	71.8626	7.40088
834	328721397	PREDICTED: beta-galactosidase-like	0	35.01	28.23	1.59	1.59	3.03	1	1	2	1.97126	1.65017	1.5549	0.719601	0.559566	0.948897	628	71.7195	6.49365
834	641664949	PREDICTED: beta-galactosidase-like	31.23	31.73	40.3819	2.97	3.86	4.3	2	3	3	1.00337	1.11677	0.970133	0.924373	0.829615	1.08431	674	76.8805	7.94287
835	328721280	PREDICTED: beta-glucuronidase isoform X1	23.82	45.0189	70.5376	1.68	11.49	7.35	1	7	5	1.55917	1.43272	1.73273	1.53698	1.27495	1.56982	653	74.9437	6.66846
836	641678623	PREDICTED: beta-glucuronidase-like	23.2	55.23	48.48	3.28	10.92	6.55	2	7	4	1.65218	1.33408	1.16534	0.871265	1.13719	1.05063	641	74.5813	7.10791
837	328700184	PREDICTED: beta-hexosaminidase subunit beta-like	0	0		2.99	7.76		1	3		1.00199	1.11791	NA	0.951918	1.09985	NA	335	38.5481	6.07471
837	328724391	PREDICTED: beta-hexosaminidase subunit beta-like			23.73			4.75		5	2	NA	NA	1.11179	NA	NA	1.17337	421	48.5359	6.01123
838	641674723	PREDICTED: beta-lactamase-like protein 2 homolog		34.31	32.12		8.17	3.5	1	2	1	NA	1.15302	1.10783	NA	1.15236	1.48871	257	28.9981	8.33838
839	328715195	PREDICTED: beta-mannosidase			0			1.67		1	1	NA	NA	0.922102	NA	NA	1.14034	899	103.86	6.63916
840	328714351	PREDICTED: beta-TrCP isoform X3	16.46	46.2167	0	3.15	5.71	1.57	2	3	1	1.07732	1.06944	1.20525	0.999141	1.04253	1.02578	508	58.2963	6.94678
841	193688154	PREDICTED: beta-ureidopropionase	39.34	61.1544	45.8356	9.24	16.3	16.85	3	5	5	1.09833	1.03312	1.21037	0.879653	0.97424	1.19129	368	41.681	5.69385
842	641659678	PREDICTED: bifunctional 3'-phosphoadenosine 5'-phosphosulfate synthase-like		53.1665			4.23		5	2		NA	0.863993	NA	NA	1.05541	NA	568	63.8397	7.44482
843	193624974	PREDICTED: bifunctional ATP-dependent dihydroxyacetone kinase/FAD-AMP lyase (cyclizing)-like		61.5391	70.242		6.86	7.2	1	4	4	NA	1.07068	1.22982	NA	0.940354	0.933822	583	63.4614	6.1001
844	193620193	PREDICTED: bifunctional coenzyme A synthase-like		100.265	99.2682		13.37	15.31	1	8	8	NA	1.26804	1.17733	NA	1.2164	1.07113	516	58.6654	7.7085
845	328715866	PREDICTED: bifunctional glutamate/proline--tRNA ligase-like	269.411	197.766	250.876	14.61	18.81	14.17	1	1	1	0.982833	0.98089	1.25369	1.00793	1.08336	1.0155	1143	130.603	7.15186
846	328724240	PREDICTED: bifunctional glutamate/proline--tRNA ligase-like isoform X1	386.31	350.411		18.23	28.24		9	15		1.05235	1.04514	NA	0.940646	1.02119	NA	1657	184.52	8.06006
846	641678796	PREDICTED: bifunctional glutamate/proline--tRNA ligase-like isoform X2			480.529			23.79		2	15	NA	NA	1.09754	NA	NA	0.99527	1585	177.031	7.95752
847	328701641	PREDICTED: bifunctional lycopene cyclase/phytoene synthase-like	0	38.3064	0	3.34	5.18	3.34	2	3	2	0.95506	1.16155	1.00139	1.17249	1.02793	1.29531	599	69.3951	5.99854
848	328717527	PREDICTED: bifunctional lysine-specific demethylase and histidyl-hydroxylase NO66		0	63.0066		2.3	4.22	1	1	2	NA	0.818737	1.01768	NA	0.91459	0.930884	521	60.6234	6.771
849	193606139	PREDICTED: bifunctional methylenetetrahydrofolate dehydrogenase/cyclohydrolase, mitochondrial	63.0085	95.8354	93.5617	17.06	19.12	23.53	5	5	6	1.11693	1.15586	1.17076	1.08678	0.984833	1.2214	340	36.7183	8.88037
850	193599208	PREDICTED: bifunctional protein NCOAT	21.54	99.5418	96.6661	2.02	9.67	4.16	2	7	3	1.05252	0.908819	0.993566	1.00196	0.894712	0.890876	889	100.393	5.13525
851	193650251	PREDICTED: bifunctional purine biosynthesis protein PURH	388.832	437.135	422.09	23.82	31.08	21.62	13	16	11	0.951736	0.88408	0.982586	0.928348	0.971454	0.733303	592	64.8954	7.59131
852	641659537	PREDICTED: biotin--protein ligase	0	42.5935	32.12	0.78	3.42	1.95	1	3	2	0.904355	0.894988	1.13486	1.13424	0.980954	1.05242	1024	114.682	5.63037
853	328715550	PREDICTED: bipolar kinesin KRP-130		37.09	45.2271		2.3	3.3	1	2	3	NA	0.901285	0.684926	NA	0.881792	0.810246	999	114.597	6.59521
854	641661748	PREDICTED: bis(5'-nucleosyl)-tetraphosphatase [asymmetrical]	118.479	46.6437	105.586	27.03	17.57	28.38	4	2	4	1.32982	1.3035	1.44207	1.31032	1.62058	1.34828	148	17.2906	5.40186
855	193647907	PREDICTED: bleomycin hydrolase	390.079	263.53	380.265	30.48	25.44	32.68	13	11	14	0.959267	1.02974	0.930469	1.07252	1.27331	1.2116	456	52.2783	6.37939
856	193683287	PREDICTED: box A-binding factor-like	0	0	33.41	0.79	1.13	1.13	1	1	1	0.852808	1.1531	0.899152	0.842531	1.13756	0.873953	888	94.8906	6.41748
857	641661962	PREDICTED: box C/D snoRNA protein 1			0			4.23		1	1	NA	NA	0.506844	NA	NA	0.977163	260	30.8364	8.89502
858	641671860	PREDICTED: brahma-associated protein of 60 kDa		61.9233	23.98		6.01	6.21	1	3	4	NA	0.825819	0.795847	NA	1.01091	1.03194	499	57.7716	9.21729
859	328709507	PREDICTED: brain tumor protein	32.47	44.4133	43.77	5.01	9.22	9.1	4	7	7	0.695854	0.777851	0.808292	0.918557	0.973718	1.03605	879	96.04	6.771
860	641673908	PREDICTED: branched-chain-amino-acid aminotransferase, cytosolic	30.67	35.4	0	13.95	20.7	16.74	5	7	6	0.871214	1.11942	0.890038	0.90807	0.98482	0.922008	430	48.9692	8.1333
861	193657449	PREDICTED: BRCA1-A complex subunit Abraxas-like		33.92	40.96		7.86	2.86	1	2	1	NA	0.978259	0.837564	NA	0.849907	1.02022	280	32.4355	8.54346
862	193631915	PREDICTED: BRCA1-associated protein		0	48.47		5.06	2.87	1	2	2	NA	1.2092	0.908631	NA	0.953106	0.830788	593	67.6357	6.99072
863	328701339	PREDICTED: breast carcinoma-amplified sequence 3 homolog		28.49			2.52		1	2		NA	1.1642	NA	NA	1.01729	NA	795	87.6346	6.88818
864	328711382	PREDICTED: broad-complex core protein isoforms 1/2/3/4/5		0			3.26		1	2		NA	0.90417	NA	NA	0.996927	NA	583	63.5246	6.85889
865	328719116	PREDICTED: bromodomain adjacent to zinc finger domain protein 1A-like isoform X2	60.04	0	73.1937	1.57	5.18	8.64	1	6	9	1.01197	0.960577	0.826089	1.14856	0.933136	0.978401	1273	147.176	7.31299
866	641675414	PREDICTED: bromodomain-containing protein 7	0	30.73	28.19	4.63	3.27	2.72	3	2	2	0.934281	0.894076	0.955553	0.952608	0.653903	1.06558	735	82.1068	6.7417
867	328703631	PREDICTED: BSD domain-containing protein 1-like isoform X2		0	45.9633		2.23	10.19	2	1	3	NA	0.775432	0.978859	NA	0.720638	0.847791	314	35.4695	4.729
868	641675582	PREDICTED: BTB/POZ domain-containing protein KCTD3		0	0		1.53	2.23	1	1	1	NA	1.20984	0.695383	NA	1.76826	0.880857	719	79.2144	7.21045
869	328712741	PREDICTED: BTB/POZ domain-containing protein KCTD5-like			0			4.63		1	1	NA	NA	1.24228	NA	NA	1.27159	216	24.8222	5.38916
870	193627228	PREDICTED: BTB/POZ domain-containing protein KCTD8	0	0	0	11.45	3.52	4.85	3	1	1	1.04668	1.55362	1.6184	1.17952	1.46909	0.947824	227	25.7018	6.02393
871	641671173	PREDICTED: BUB3-interacting and GLEBS motif-containing protein ZNF207		39.83	31.93		7.25	4.9	1	3	2	NA	1.18647	0.856011	NA	0.848974	0.956268	469	52.8285	9.11475
872	328724868	PREDICTED: bumetanide-sensitive sodium-(potassium)-chloride cotransporter-like		0			1.22		1	1		NA	1.10481	NA	NA	1.12543	NA	898	100.916	6.75635
873	193631851	PREDICTED: bystin	22.82	39.55	69.4255	2.37	4.98	9.24	1	2	3	1.15848	0.779885	0.978053	0.871438	0.952192	0.936207	422	48.6943	7.50342
874	328721083	PREDICTED: C-1-tetrahydrofolate synthase, cytoplasmic	125.45	328.08	182.333	15.02	26.52	20.23	14	24	17	1.00232	0.977636	0.988601	0.852092	0.912435	0.919533	939	100.714	7.44482
875	641678376	PREDICTED: C2 domain-containing protein 5 isoform X4		0			2.67		4	2		NA	0.943354	NA	NA	1.08066	NA	975	109.161	6.82959
876	328719038	PREDICTED: CAAX prenyl protease 1 homolog	123.197	86.2143	39.97	7.78	8.44	6	4	4	3	0.987033	0.836073	1.079	1.02453	0.916228	0.940356	450	52.3502	7.32764
877	328704127	PREDICTED: CAAX prenyl protease 2			16.11			3.58		1	1	NA	NA	0.997158	NA	NA	0.966233	307	35.8133	8.44092
878	328706992	PREDICTED: cactin		15.68	35.9		2.94	1.62	1	2	1	NA	1.05822	0.798344	NA	0.966968	1.37759	680	80.3847	8.71924
879	193697813	PREDICTED: CAD protein	131.834	273.87	273.299	10.07	11.81	12.57	21	27	28	0.905763	0.932775	0.901216	0.915998	0.839614	0.907515	2235	247.607	6.41748
880	328709937	PREDICTED: cadherin-87A	0	31.66	36.37	0.49	0.54	0.98	1	1	2	1.09086	0.988639	0.987801	0.866593	1.05878	0.986558	1838	203.865	4.64014
881	641678138	PREDICTED: calbindin-32	66.0722	64.2865	40.525	8.62	10.77	4.62	3	4	2	1.45256	1.24266	1.56245	1.46601	1.46824	1.59914	325	37.2494	4.70361
882	193673866	PREDICTED: calcineurin B homologous protein 1	0	36.6233	44.49	6.28	14.66	10.47	1	3	2	1.55178	1.3408	1.17276	1.02443	0.992604	1.17335	191	22.0532	5.24951
883	328707865	PREDICTED: calcineurin-binding protein cabin-1-like		0			0.78		1	1		NA	1.05157	NA	NA	0.29778	NA	1927	223.108	7.94287
884	193657445	PREDICTED: calcium channel flower isoform X2	18.89	0	22.6	12.96	8.02	17.9	2	1	3	1.28774	0.735584	0.984624	0.938551	0.74869	1.25631	162	17.6842	6.04932
885	193676488	PREDICTED: calcium homeostasis endoplasmic reticulum protein isoform X2	44.46	0	31.37	2.75	1.57	3.66	2	1	3	1.03419	0.944836	0.973284	1.13015	1.11768	0.934156	765	87.0609	9.08545
886	641670477	PREDICTED: calcium uniporter protein, mitochondrial	32.35			5.56			2			0.968774	NA	NA	1.12897	NA	NA	396	45.1226	9.31982
887	328707301	PREDICTED: calcium uptake protein 3, mitochondrial isoform X4			0			2.95		4	1	NA	NA	1.17684	NA	NA	1.11112	441	50.9718	7.38623
888	641649210	PREDICTED: calcium/calmodulin-dependent 3',5'-cyclic nucleotide phosphodiesterase 1C-like isoform X2		28.15	31.22		2.22	1.78	2	2	2	NA	1.04892	1.09532	NA	1.01247	1.04859	900	101.628	5.08447
889	641657138	PREDICTED: calcium/calmodulin-dependent protein kinase kinase 1 isoform X2			0			3.73		2	1	NA	NA	0.974384	NA	NA	1.06202	536	59.0693	7.51807
890	641653495	PREDICTED: calcium/calmodulin-dependent protein kinase type 1 isoform X2	78.9582	150.388	83.0533	18.75	25.66	12.17	5	6	3	0.960078	0.976272	1.00057	1.0091	1.00065	0.936854	304	34.1912	6.44287
891	641676766	PREDICTED: calcium/calmodulin-dependent protein kinase type II alpha chain, partial	67.57	70.32	98.005	6.87	14.26	8.98	4	8	5	1.00174	0.885225	0.902648	1.11263	1.06692	0.888441	568	64.1617	6.97607
892	641654163	PREDICTED: calcium-binding mitochondrial carrier protein SCaMC-2-like isoform X2			0			2.89		2	1	NA	NA	1.20931	NA	NA	1.38852	415	47.181	8.36768
892	641654165	PREDICTED: calcium-binding mitochondrial carrier protein SCaMC-2-like isoform X3		22.45			2.24		3	1		NA	1.00636	NA	NA	1.2607	NA	402	46.1314	6.84424
893	328709350	PREDICTED: calcium-dependent protein kinase C isoform X3	35.0155	26.61	46.9366	2.4	5.84	9.88	2	4	6	0.919055	1.02641	0.880026	0.981261	1.01573	1.07601	668	76.5303	7.44482
894	641672498	PREDICTED: calcium-transporting ATPase sarcoplasmic/endoplasmic reticulum type isoform X1			1019.52			24.9		2	1	NA	NA	0.674738	NA	NA	1.00838	1032	113.399	5.46533
894	328718403	PREDICTED: calcium-transporting ATPase sarcoplasmic/endoplasmic reticulum type isoform X3	1268.3	1201.75	1060.28	24.78	24.88	25.67	27	23	2	1.14167	1.0582	1.2663	1.33274	1.31053	1.53736	1005	110.519	5.45264
895	328698629	PREDICTED: calexcitin-2		59.68	37.26		5.88	5.88	1	1	1	NA	1.16285	1.11633	NA	1.39282	1.3813	187	21.2559	4.66553
896	641677871	PREDICTED: calmodulin		30.7834	39.68		11.41	16.78	1	2	3	NA	0.973001	1.04591	NA	0.884803	1.06004	149	17.4547	6.90283
897	641648563	PREDICTED: calmodulin-A-like		33.69			4.97		1	1		NA	1.02673	NA	NA	1.07124	NA	181	20.9523	4.94482
898	641667299	PREDICTED: calnexin	111.289	165.557	124.717	14.97	13.9	11.59	9	8	7	1.02233	1.01081	1.0819	0.993396	0.980035	0.997817	561	63.7124	4.85596
899	328710544	PREDICTED: calpain-A isoform X3	103.046	155.026	137.367	11.76	12.16	15.27	8	8	9	1.07639	0.994907	1.19816	1.05729	1.09984	1.14319	740	85.0136	4.99561
900	328699598	PREDICTED: calphotin-like		161.239			24.12		1	1		NA	1.03077	NA	NA	1.10157	NA	398	40.7166	7.2251
901	328702909	PREDICTED: calponin homology domain-containing protein DDB_G0272472		22.15			0.63		1	1		NA	0.776134	NA	NA	1.14926	NA	1750	198.772	6.93213
902	641658541	PREDICTED: calponin homology domain-containing protein DDB_G0272472-like, partial		0	21.61		1.32	0.95	1	1	2	NA	0.89511	0.783749	NA	1.08192	0.941407	1889	215.224	8.79248
903	328696643	PREDICTED: calreticulin-like	246.981	302.802	267.576	29.41	32.11	33.58	13	14	14	0.924956	0.902272	1.02962	0.900773	0.949361	0.91504	408	46.8313	4.58936
904	193697438	PREDICTED: calsyntenin-1	0	39.8733	25.1	0.92	4.42	3.39	1	4	3	1.22687	0.820995	0.854037	0.731755	0.868604	0.974328	973	108.881	5.45264
905	328707762	PREDICTED: calumenin	55.17	122.695	42.5633	4.35	10.87	13.66	1	3	4	1.07083	0.897952	1.12798	0.898569	1.16699	0.985222	322	37.65	4.70361
906	328707750	PREDICTED: caM kinase-like vesicle-associated protein isoform X1		37.19	65.61		5.33	3.85	2	3	2	NA	0.969016	1.22841	NA	1.08549	1.53518	676	74.0944	7.48877
907	641650647	PREDICTED: cAMP-dependent protein kinase catalytic subunit	102.797	109.046	89.82	10.87	16.3	9.51	5	7	4	1.12458	1.19482	1.14582	1.02944	1.16565	1.12185	368	42.0557	8.89502
908	328716740	PREDICTED: cAMP-dependent protein kinase type I regulatory subunit isoform X2	75.69	89.6784	60.399	3.08	6.46	6.46	1	2	2	1.02418	1.20506	1.21424	1.26733	1.04977	1.11929	325	36.1884	5.021
909	193688312	PREDICTED: cAMP-dependent protein kinase type II regulatory subunit	122.375	76.7	154.39	10.13	19.22	15.58	4	8	6	0.91716	1.01873	0.960535	0.968523	1.1304	0.927108	385	43.7117	4.79248
910	641667686	PREDICTED: cAMP-regulated phosphoprotein 19-B-like		63.15	67.73		8.8	8.8	1	1	1	NA	1.05095	1.45883	NA	1.09495	0.894002	125	13.8179	9.23193
911	641656170	PREDICTED: cAMP-specific 3',5'-cyclic phosphodiesterase, isoform F-like isoform X2		30.91	0		2.34	2.34	2	1	1	NA	1.04041	1.26067	NA	0.975394	1.90588	642	71.6445	5.60498
912	328705330	PREDICTED: CAP-Gly domain-containing linker protein 1-like isoform X4		45.3594	83.3987		2.87	5.26	5	5	9	NA	0.995632	0.955836	NA	0.991591	0.987379	1883	216.624	5.24951
913	641681391	PREDICTED: CAP-Gly domain-containing linker protein 2-like, partial	64.72			22.05			3			1.11433	NA	NA	1.10242	NA	NA	127	13.5078	9.43701
914	193591640	PREDICTED: caprin-1-like isoform X1	0	42.42		1.94	3.35		1	2		0.993785	1.0104	NA	0.882063	1.09705	NA	568	63.9518	6.43018
915	641671862	PREDICTED: cap-specific mRNA (nucleoside-2'-O-)-methyltransferase 1	0	34.05		1.62	1.29		1	1		0.991337	0.631972	NA	0.93292	0.662949	NA	927	106.344	6.91748
916	328722620	PREDICTED: cap-specific mRNA (nucleoside-2'-O-)-methyltransferase 2-like		48.5833	35.84		4.59	2.97	1	3	2	NA	1.06763	1.14175	NA	1.01712	1.10817	740	85.9143	6.58057
917	193589570	PREDICTED: carbonic anhydrase 2		34.52	44.96		3.31	6.99	1	1	1	NA	1.21747	1.83372	NA	0.874233	1.26436	272	30.2544	5.30029
918	328702174	PREDICTED: carbonic anhydrase 7-like			24.05			3.62		2	1	NA	NA	1.24587	NA	NA	1.58617	276	32.4742	8.77783
919	641646980	PREDICTED: carboxypeptidase D	35.98	73.3508	40.2744	2.2	4.32	3.44	3	6	5	0.899343	1.20465	1.05323	0.895113	0.90903	0.750227	1366	154.473	6.52197
920	641676116	PREDICTED: carboxypeptidase M-like isoform X2	29.9792	59.22	64.4536	5.28	7.04	6.08	3	4	4	0.840789	0.97093	0.882385	0.837108	0.835572	0.795368	625	69.7601	6.91748
921	328725117	PREDICTED: carboxypeptidase N subunit 2-like	40.92			3.65			1			0.571622	NA	NA	0.421721	NA	NA	192	21.7946	8.30908
922	328725329	PREDICTED: carboxypeptidase Q-like, partial	0	34.64	0	2.6	4.91	2.6	1	2	1	0.883574	0.895671	0.829279	0.901738	1.16885	1.08852	346	38.1806	9.02686
923	641679020	PREDICTED: carnitine O-palmitoyltransferase 1, liver isoform isoform X4	0	89.363	53.9	4.67	11.35	5.8	4	8	5	1.04542	1.05268	1.14621	1.09764	1.11667	1.25351	793	91.0623	8.51416
924	193652791	PREDICTED: carnitine O-palmitoyltransferase 2, mitochondrial	0	0	24.9	1.51	4.98	3.47	1	3	2	1.12472	1.01534	1.00803	0.871792	0.968247	0.995842	662	76.2747	8.01611
925	328706983	PREDICTED: cartilage oligomeric matrix protein	112.61	0	85.8803	7.07	2.92	7.35	7	3	7	1.48669	1.32055	1.26799	0.972207	1.34851	1.16234	1061	116.612	4.76709
926	328716998	PREDICTED: CAS1 domain-containing protein 1			0			1.89		1	1	NA	NA	1.48826	NA	NA	1.55053	792	91.7818	7.56201
927	641653907	PREDICTED: casein kinase I isoform alpha isoform X2	91.285	76.1504	50.6	15.61	12.43	18.21	5	4	6	1.01874	1.04873	0.897098	1.10032	1.07521	1.07658	346	39.6752	9.49561
928	641673539	PREDICTED: casein kinase I isoform delta-A isoform X3	34.33	77.9191	22.31	12.5	9.62	10.1	4	2	3	0.897395	1.27905	1.03342	0.960961	0.97993	0.88668	416	47.5142	9.36377
929	328707388	PREDICTED: casein kinase II subunit alpha isoform X3	59.6771	64.2318	0	24.38	24.38	17.17	9	8	6	0.937712	0.911889	0.912933	0.958131	0.92836	0.97773	361	42.4276	7.44482
930	641677974	PREDICTED: caseinolytic peptidase B protein homolog		0	38.3149		1.53	4.75	1	1	2	NA	1.03	1.2294	NA	0.893522	1.09967	590	67.4273	8.19189
931	193690583	PREDICTED: caspase-1-like	28.13	53.29	56.2365	2.56	13.78	13.46	1	3	4	0.618025	1.05895	0.877454	0.859065	1.40466	0.968446	312	35.2453	6.78564
932	641674034	PREDICTED: caspase-3-like		18.47	0		2.68	5.84	1	1	2	NA	9.60328	1.11467	NA	2.58785	1.03828	411	47.3769	6.771
933	193713906	PREDICTED: catalase-like	108.921	118.58	110.6	18.06	18.65	11.11	9	8	5	1.17175	1.26853	1.00847	1.38842	1.4899	1.50115	504	56.8324	6.91748
934	193673870	PREDICTED: catenin alpha isoform X2	48.11	94.21	114.218	3.95	10.98	12.4	4	9	10	0.859574	0.79046	0.905221	0.956771	1.11562	1.04111	911	101.602	5.75732
935	328710154	PREDICTED: catenin delta-2 isoform X3	0	33.52	20.91	4.13	1.34	1.34	3	1	1	0.938454	0.781556	0.587525	1.03514	1.07418	0.980677	896	99.2778	6.87354
936	328697984	PREDICTED: cathepsin B-16A isoform X1		177.567	243.854		13.86	13.86	3	1	1	NA	0.976589	0.886435	NA	0.775541	1.12228	339	37.9018	5.8335
937	641682085	PREDICTED: cathepsin B-like cysteine proteinase	51.2992			26.02			2			1.18637	NA	NA	1.05994	NA	NA	123	14.0036	4.90674
938	193606095	PREDICTED: cathepsin B-like cysteine proteinase 5		30.37	37.33		2.73	3.33	1	1	1	NA	1.51985	0.985072	NA	0.243913	0.361185	330	37.6815	6.52197
939	641681468	PREDICTED: cathepsin B-like cysteine proteinase 6, partial		30.5316			3.91		2	1		NA	1.17368	NA	NA	0.996888	NA	230	25.0662	8.07471
940	328707317	PREDICTED: CCA tRNA nucleotidyltransferase 1, mitochondrial	22.53	75.7637	57.0129	2.62	6.33	4.8	1	3	2	1.20158	1.0649	1.09594	1.2973	1.21825	1.03872	458	53.4481	8.55811
941	641648089	PREDICTED: CCAAT/enhancer-binding protein zeta	27.85	52.5009	58.06	2.73	6.45	9.8	2	5	7	0.996052	0.882712	0.87604	0.980668	0.879302	0.954989	806	92.662	8.25049
942	328719009	PREDICTED: CCR4-NOT transcription complex subunit 10	0	65.3133	0	1.69	4.92	1.54	1	4	1	1.0723	0.918339	0.79106	1.14532	1.02909	0.805422	650	73.5061	6.771
943	641653614	PREDICTED: CCR4-NOT transcription complex subunit 1-like isoform X2	30.46	77.32	67.7354	1.11	5.16	2.91	1	5	4	0.993598	1.03413	1.0467	1.1015	0.938826	1.05687	2441	276.639	6.80029
943	328701833	PREDICTED: CCR4-NOT transcription complex subunit 1-like isoform X3	30.46	138.736	92.1715	1.27	8.17	4.17	1	12	7	1.2007	0.866438	0.95925	1.20688	1.00022	0.870008	2447	275.317	6.87354
944	641678170	PREDICTED: CCR4-NOT transcription complex subunit 2-like isoform X2	20.94		33.81	3.12		2.23	1		1	1.16936	NA	0.691192	0.766223	NA	0.999874	449	48.7197	6.0874
945	641671214	PREDICTED: CCR4-NOT transcription complex subunit 3 isoform X4	0	51.915	91.3639	2.02	7.07	4.62	1	5	3	0.78902	0.946802	0.836344	1.03042	0.934926	0.83819	693	77.3561	6.94678
946	193606005	PREDICTED: CCR4-NOT transcription complex subunit 4 isoform X3	47.55	50.43		1.08	2.78		1	2		0.901962	1.05334	NA	1.03486	0.912917	NA	648	73.3547	6.48096
947	328705662	PREDICTED: CCR4-NOT transcription complex subunit 6-like	0	20.09	42.0442	4.37	7.34	5.07	2	4	3	0.886668	0.908074	0.800541	0.784701	0.913498	0.806173	572	65.7102	7.23975
948	328720350	PREDICTED: CD109 antigen	85.2897	199.772	51.1006	4.34	7.89	8.75	7	11	13	0.913603	1.15565	0.880541	1.00556	1.11565	0.964661	1635	186.996	7.13721
949	641676494	PREDICTED: CD109 antigen-like	105.243	120.587	105.069	4.54	8.74	5.38	7	12	7	0.936489	0.951557	0.946312	1.00799	1.01748	1.22927	1431	160.088	6.13818
950	641657360	PREDICTED: CD63 antigen-like	98.3941	64.2381	57.7492	4.2	8.78	8.78	1	2	2	0.818758	0.939875	0.979853	1.03034	1.14301	1.04831	262	28.5853	6.65381
951	193613190	PREDICTED: CD82 antigen-like			42.94			2.65		1	1	NA	NA	1.08894	NA	NA	1.13817	264	28.6135	4.88135
952	328700007	PREDICTED: CDC42 small effector protein homolog			0			11.36		1	1	NA	NA	1.15215	NA	NA	1.0304	88	9.73165	9.59814
953	641667516	PREDICTED: CDK5 regulatory subunit-associated protein 1 isoform X2		20.33			2.28		2	1		NA	1.01549	NA	NA	0.970185	NA	569	65.3116	8.36768
954	193678953	PREDICTED: CDK5 regulatory subunit-associated protein 3	0	99.12	89.6157	2.75	12.68	13.95	1	5	6	1.01086	0.886125	0.988153	0.694975	0.910281	0.79504	473	54.6548	5.40186
955	193664483	PREDICTED: CDK-activating kinase assembly factor MAT1		32.59			2.88		1	1		NA	1.10943	NA	NA	1.07634	NA	312	36.1982	6.69775
956	328709752	PREDICTED: cell cycle control protein 50A		35.68	0		9.89	5.08	1	3	2	NA	0.970305	1.02024	NA	1.13317	1.08644	354	40.4975	8.30908
957	193676454	PREDICTED: cell differentiation protein RCD1 homolog	0	0	30.25	3.3	11.88	8.25	1	3	2	0.872004	1.02473	0.990516	0.841024	1.04557	1.19345	303	34.4269	6.91748
958	641681180	PREDICTED: cell division control protein 45 homolog		0			2.14		2	1		NA	0.795542	NA	NA	0.956309	NA	373	42.7348	7.34229
959	328708809	PREDICTED: cell division control protein 48 homolog B-like	0	21.79	0	1.09	1.5	1.77	1	1	1	0.756858	1.02736	0.900317	0.950969	1.09772	1.04047	734	81.0645	8.48486
960	193613386	PREDICTED: cell division control protein 6 homolog		45.7			2.54		1	1		NA	0.894689	NA	NA	0.810007	NA	393	43.9465	8.17725
961	193582381	PREDICTED: cell division cycle 5-like protein	32.04	49.6303	26.33	2.13	4.88	8.38	2	4	5	0.904753	0.907367	0.83501	1.05386	1.06595	0.945591	800	91.6236	7.32764
962	193613132	PREDICTED: cell division cycle protein 16 homolog		22.202			2.68		1	2		NA	0.91481	NA	NA	0.992739	NA	671	76.6559	5.94775
963	193586909	PREDICTED: cell division cycle protein 23 homolog			30.69			1.15		1	1	NA	NA	0.678522	NA	NA	0.932144	697	81.7392	7.53271
964	641661666	PREDICTED: cell division cycle protein 27 homolog		0	38.17		1.32	1.32	1	1	1	NA	1.19199	0.915715	NA	0.876932	1.20778	759	85.3873	8.33838
965	641672429	PREDICTED: cell growth regulator with RING finger domain protein 1-like isoform X2			23.43			2.46		2	1	NA	NA	0.925602	NA	NA	0.977192	325	36.688	7.29834
966	328722933	PREDICTED: cell growth-regulating nucleolar protein			32.41			7.08		1	3	NA	NA	0.899715	NA	NA	1.05278	551	63.3174	9.01221
967	193594224	PREDICTED: cell wall adhesin EAP1-like		28.89			1.99		1	1		NA	0.869327	NA	NA	1.16035	NA	502	51.8643	8.96826
968	328714284	PREDICTED: cell wall protein DAN4	0	29.75	61.9233	1.84	0.92	1.84	2	1	2	1.10711	0.776568	0.771153	1.36456	1.03964	1.07424	1196	133.241	5.05908
969	328723271	PREDICTED: cell wall protein DAN4-like		0			0.5		1	1		NA	1.25648	NA	NA	0.933264	NA	1414	156.799	5.89697
970	328713270	PREDICTED: cell-death-related nuclease 7	44.7733	0	0	9.81	3.54	3.81	3	1	1	0.872614	1.11622	0.942909	1.10304	1.08626	3.34661	367	41.0802	8.33838
971	328702912	PREDICTED: centromere/kinetochore protein zw10 homolog	0	43.8559	46.8885	1.41	6.63	4.8	1	5	3	0.823007	0.762548	0.867918	0.870928	0.839951	0.674505	709	81.7349	5.5415
972	328698625	PREDICTED: centromere-associated protein E			0			1.46		1	1	NA	NA	1.30769	NA	NA	1.17456	687	78.8375	5.021
973	641676514	PREDICTED: centromere-associated protein E-like, partial		38.92	31.02		0.7	0.7	1	1	1	NA	0.86246	1.09939	NA	0.915601	1.0596	1861	215.946	4.95752
974	328700375	PREDICTED: centrosomal protein of 97 kDa		0			2.19		1	1		NA	1.16176	NA	NA	1.09449	NA	593	66.7991	8.23584
975	641649608	PREDICTED: centrosome-associated zinc finger protein CP190		46.29	0		2.67	1.33	1	2	1	NA	0.623107	1.15516	NA	0.757254	0.973519	600	68.1709	6.17627
976	641650592	PREDICTED: ceramide synthase 6-like		44.03	0		4.76	2.8	3	2	1	NA	0.972989	0.869946	NA	0.999037	0.781258	357	42.5885	8.20654
977	193641199	PREDICTED: ceramide-1-phosphate transfer protein		0	35.05		5.45	8.91	1	1	2	NA	0.619577	1.18408	NA	0.762547	0.854775	202	22.6574	5.33838
978	641668022	PREDICTED: cGMP-dependent protein kinase, isozyme 2 forms cD4/T1/T3A/T3B isoform X2	66.5485	114.9	100.822	8.25	8.25	9.28	7	1	8	1.06616	0.784427	0.98518	0.980198	1.00968	1.00332	776	87.9145	5.88428
978	641668024	PREDICTED: cGMP-dependent protein kinase, isozyme 2 forms cD4/T1/T3A/T3B isoform X3		98.3071			10.31		3	2		NA	0.806584	NA	NA	0.76757	NA	708	80.3359	6.97607
979	328712629	PREDICTED: chaoptin	0	38.6649	30.98	0.52	3.09	1.18	1	4	2	1.0873	1.06251	0.784918	0.859185	0.992887	0.80944	1358	150.581	7.04932
980	641659923	PREDICTED: chaoptin isoform X2		36.96	35.36		0.82	0.82	2	1	1	NA	1.02004	0.979485	NA	1.08102	1.36837	1092	125.153	7.40088
981	193603720	PREDICTED: charged multivesicular body protein 4b	44.3088	151.368	41.97	26.91	26.91	23.77	5	5	5	0.901824	0.958483	0.905674	0.87011	1.11772	0.861819	223	24.8675	4.80518
982	193641169	PREDICTED: charged multivesicular body protein 5	26.91	27.2	0	12.73	5	4.55	3	1	1	0.937706	1.03756	0.726559	0.9674	0.915636	1.03542	220	24.8185	4.89404
983	193573535	PREDICTED: charged multivesicular body protein 6-A		34.36			3.4		1	1		NA	0.96257	NA	NA	1.28036	NA	206	23.7658	5.26221
984	641664003	PREDICTED: chitinase-3-like protein 2			49.05			4.23		1	1	NA	NA	1.15641	NA	NA	1.4219	473	53.4837	6.27783
985	193657147	PREDICTED: chitobiosyldiphosphodolichol beta-mannosyltransferase		0			2.41		1	1		NA	1.06159	NA	NA	1.0997	NA	415	47.5674	7.43018
986	328717405	PREDICTED: chitooligosaccharidolytic beta-N-acetylglucosaminidase-like			0			1.49		1	1	NA	NA	0.961596	NA	NA	1.18127	605	68.9312	5.73193
987	193603564	PREDICTED: chitooligosaccharidolytic beta-N-acetylglucosaminidase-like isoform X2		77.3149	72.6052		7.44	9.75	2	4	4	NA	1.18238	1.06549	NA	0.882611	1.05986	605	68.2862	6.82959
988	641661205	PREDICTED: chloride intracellular channel exc-4 isoform X1		100.518	53.6527		21.19	11.9	2	5	3	NA	1.09824	1.03749	NA	1.07573	0.969936	269	31.1876	5.92236
988	193579990	PREDICTED: chloride intracellular channel exc-4 isoform X2	40.56			13.26			3			0.928159	NA	NA	1.02945	NA	NA	264	30.5883	5.92236
989	641677742	PREDICTED: choline O-acetyltransferase		22.12	31.35		3.45	3.08	1	3	3	NA	1.26692	0.965881	NA	1.05554	1.01714	812	90.4345	6.87354
990	328706478	PREDICTED: choline transporter-like protein 1	0	81.8933	83.2	2.88	2.71	2.54	2	2	2	0.976568	1.02334	0.672734	1.02433	1.29414	0.904282	591	66.5914	7.38623
991	328697438	PREDICTED: choline/ethanolamine kinase	0	0	22.95	2.27	2.02	2.27	1	1	1	1.14855	1.22523	0.948619	0.959195	1.15994	1.00937	397	46.2916	8.41162
992	193678821	PREDICTED: choline-phosphate cytidylyltransferase A-like	0	70.35	55.6143	3.4	7.85	7.59	1	3	2	0.813047	1.01909	1.0475	0.984622	1.35542	1.03575	382	43.9996	5.71924
993	328700364	PREDICTED: chorion peroxidase-like	15.09	41.9854	25.44	2.33	10.75	4.77	2	8	4	1.04225	0.9677	0.853147	1.03121	0.92844	0.855926	902	101.298	6.93213
993	328702384	PREDICTED: chorion peroxidase-like		0	0		1.52	3.72	2	1	2	NA	0.927096	0.816977	NA	0.99799	0.930797	726	81.8851	6.75635
993	328713046	PREDICTED: chorion peroxidase-like	34.01	78.6506	33.49	6.55	8.63	6.1	4	4	3	1.00901	1.01008	0.781504	0.937727	0.795275	1.01843	672	77.3379	5.94775
993	641666429	PREDICTED: chorion peroxidase-like	62.7744	76.84	51.03	7.64	13.54	17.15	4	5	8	0.991261	1.10878	1.05613	1.03623	0.985314	1.098	694	78.6721	5.92236
994	328716459	PREDICTED: chorion protein S36-like	13.68	74.2314	63.171	8.13	8.13	8.13	3	3	3	1.06286	1.02155	0.930001	0.87894	0.623279	0.826612	406	40.7095	9.12939
995	193718381	PREDICTED: chromatin assembly factor 1 subunit A-like		0	51.73		2.08	0.98	1	2	1	NA	0.85296	0.784607	NA	0.955397	0.942236	816	93.8994	6.58057
996	193690490	PREDICTED: chromatin assembly factor 1 subunit B	0	0	40.72	2.18	1.75	3.93	1	1	2	0.869698	0.810128	0.791897	0.885152	0.727317	1.024	458	51.8724	5.65576
997	641678038	PREDICTED: chromatin complexes subunit BAP18		20.36	0		6.41	6.41	1	1	1	NA	1.02698	0.936565	NA	1.10472	1.16529	156	17.0784	5.5542
998	193671812	PREDICTED: chromatin modification-related protein eaf-1-like		0			9.55		2	1		NA	1.42873	NA	NA	1.33254	NA	157	17.1622	8.01611
999	641655071	PREDICTED: chromatin-remodeling complex ATPase chain Iswi-like isoform X2	73.3839	65.405	86.3881	7.07	6.59	9.46	7	6	9	0.872868	0.863895	0.930403	1.12354	1.00324	1.09862	1047	122.229	8.35303
1000	193634327	PREDICTED: chromobox protein homolog 2	0	89.7459	34.17	6.01	6.01	2.88	2	2	1	0.917847	0.813451	1.01428	1.10087	1.03303	0.919311	416	45.7746	6.65381
1001	641676979	PREDICTED: chromodomain-helicase-DNA-binding protein 1 isoform X4		36.08			0.96		4	2		NA	0.87711	NA	NA	0.872097	NA	1665	191.997	8.07471
1002	641679132	PREDICTED: chromodomain-helicase-DNA-binding protein 7 isoform X4	0	74.38	48.38	0.22	1.38	2.28	1	5	8	0.910175	0.856873	0.998481	0.934867	0.881264	0.91584	4116	461.104	6.3667
1003	641669738	PREDICTED: chromodomain-helicase-DNA-binding protein Mi-2 homolog isoform X4	91.723	148.505	146.073	5.46	7.81	5.76	9	14	10	0.921295	0.862016	0.785602	1.06036	1.09017	0.969674	1997	227.641	5.73193
1004	328702706	PREDICTED: chromosome-associated kinesin KIF4		31.37	29.09		0.73	0.73	1	1	1	NA	0.799657	0.853568	NA	0.972207	1.15749	1094	125.405	6.82959
1005	193587450	PREDICTED: circadian clock-controlled protein-like	29.17	38.58	46.02	3.68	13.97	4.78	1	3	2	0.708059	1.31302	1.00199	1.66642	1.30444	1.0502	272	30.4124	9.05615
1006	328697261	PREDICTED: circumsporozoite protein-like		39.4			3.31		1	1		NA	1.20722	NA	NA	0.665118	NA	543	59.6366	6.23975
1007	328697727	PREDICTED: cirhin	0	75.802	54.01	2.9	12.67	5.95	2	8	4	1.16561	0.892281	0.819404	0.764583	0.988303	0.777503	655	74.0912	7.2251
1008	328722043	PREDICTED: citron Rho-interacting kinase		21.28	29.71		0.56	1.17	1	1	2	NA	0.578604	0.855732	NA	0.821701	0.985297	1794	207.796	5.92236
1009	641677459	PREDICTED: C-Jun-amino-terminal kinase-interacting protein 4-like isoform X5		0	45.2024		1.58	1.58	5	2	2	NA	1.06335	0.820117	NA	0.95189	0.979918	1012	113.439	5.30029
1010	641674172	PREDICTED: claspin homolog			0			1.19		1	1	NA	NA	0.911956	NA	NA	1.57217	837	95.5412	4.44971
1011	328711155	PREDICTED: clathrin heavy chain	486.292	646.987	486.339	19.88	27.53	24.47	33	42	38	0.952091	0.912333	0.969104	0.999009	1.05788	0.960575	1700	194.699	5.98584
1012	328704356	PREDICTED: cleavage and polyadenylation specificity factor 73	0	50.2572	82.0212	1.59	3.89	8.93	1	2	5	0.955612	0.831247	0.960875	1.04834	0.860295	0.882517	694	78.8652	5.97314
1013	193702313	PREDICTED: cleavage and polyadenylation specificity factor subunit 1		0	0		0.82	0.82	1	1	1	NA	0.957979	0.916546	NA	0.86902	0.760216	1335	151.575	6.50732
1014	328716665	PREDICTED: cleavage and polyadenylation specificity factor subunit 5 isoform X1		89.4159	101.875		17.24	21.55	3	5	5	NA	0.906888	0.849727	NA	0.989229	1.05225	232	26.2797	9.23193
1014	641670423	PREDICTED: cleavage and polyadenylation specificity factor subunit 5 isoform X2	37.41			10.84			2			0.79657	NA	NA	0.919449	NA	NA	203	23.1619	9.0415
1015	641659878	PREDICTED: cleavage and polyadenylation specificity factor subunit CG7185-like isoform X3	0	153.064	103.233	6.56	10.66	12.46	3	5	7	0.748229	0.770317	0.902824	0.857761	0.931329	0.897964	610	67.7705	9.31982
1016	328702020	PREDICTED: cleavage stimulation factor subunit 1-like		57.62			2.97		1	1		NA	0.941326	NA	NA	1.02976	NA	438	48.544	7.09326
1016	328715669	PREDICTED: cleavage stimulation factor subunit 1-like			53.91			1.62		2	1	NA	NA	0.771288	NA	NA	0.981542	433	48.0578	7.21045
1017	193598819	PREDICTED: cleavage stimulation factor subunit 2	34.28	34.97	77.0648	2.85	2.85	6.74	1	1	1	0.759181	1.00839	0.643681	1.0577	0.944196	0.930444	386	42.5424	5.80811
1018	641672423	PREDICTED: cleavage stimulation factor subunit 2 tau variant-like	0		62.06	2.06		9.79	1		2	0.800839	NA	1.00959	0.755282	NA	1.07331	388	43.7209	6.43018
1019	641668810	PREDICTED: cleft lip and palate transmembrane protein 1 homolog	0	34.67	66.73	2.43	4.37	10.84	2	4	5	0.985842	1.08353	1.00224	1.11265	1.03327	1.02757	618	72.0355	5.65576
1020	328709756	PREDICTED: cleft lip and palate transmembrane protein 1-like protein	0	31.33	30.54	3.22	3.22	5.3	2	2	3	0.908042	1.26574	0.981293	0.884038	1.15668	0.96703	528	61.7656	8.86572
1021	328717974	PREDICTED: CLIP-associating protein 1-like		102.993	42.7643		6.82	3.19	1	9	5	NA	1.00279	1.00725	NA	1.04876	1.02824	1349	150.749	8.86572
1021	641670655	PREDICTED: CLIP-associating protein 1-like		0			1.18		1	1		NA	0.675138	NA	NA	1.18161	NA	1266	142.404	8.76318
1022	328710279	PREDICTED: clustered mitochondria protein homolog	146.816	309.144	328.637	9.25	13.44	15.35	12	18	18	1.26865	1.27569	1.22815	0.965861	1.05449	1.00235	1362	154.919	6.56592
1023	328720903	PREDICTED: coagulation factor IX-like			0			14.67		2	2	NA	NA	1.11412	NA	NA	1.07293	150	16.8766	8.1626
1024	193627199	PREDICTED: coatomer subunit alpha	305.618	417.461	370.452	15.61	23.98	22.36	18	27	24	1.03789	0.873732	0.966596	1	1.00567	0.884458	1230	138.084	7.53271
1025	193692994	PREDICTED: coatomer subunit beta	162.42	286.267	199.949	11.35	17.29	13.54	9	15	11	0.993899	0.989111	0.975404	0.861625	1.09427	0.892964	960	107.031	5.49072
1025	193664638	PREDICTED: coatomer subunit beta'	64.418	169.404	226.077	11.66	20.75	23.1	9	16	19	0.992249	0.932675	1.14165	1.10472	0.945358	1.02026	935	105.566	5.21143
1026	193652760	PREDICTED: coatomer subunit delta	236.152	131.359	164.87	20	21.8	20.4	10	10	9	0.993572	1.02386	1.14339	0.979478	0.995954	0.989813	500	56.3332	7.13721
1027	641678090	PREDICTED: coatomer subunit epsilon	106.61	102.665	102.095	14.95	16.61	20.27	5	5	5	0.961608	0.836042	0.932026	0.819361	0.933646	0.899039	301	34.6875	5.09717
1028	641662999	PREDICTED: coatomer subunit gamma-2 isoform X2	149.39	242.666	160.769	7.31	12.44	11.3	7	11	10	0.995956	0.988224	0.9368	0.935018	1.09411	0.878931	876	97.6301	5.93506
1029	641662869	PREDICTED: COBW domain-containing protein 1-like		0	32.04		6.52	6.52	1	2	2	NA	0.961316	0.82883	NA	1.00395	0.850994	368	40.5617	4.83057
1030	328713362	PREDICTED: cohesin subunit SA-2 isoform X2	0	68.8498	58.8559	0.56	5.4	6.85	1	6	7	0.926964	0.901647	0.836152	1.03964	0.945025	0.909011	1240	142.055	6.03662
1031	641672716	PREDICTED: coiled-coil domain-containing protein 102A isoform X3	32.78	15.13		1.69	3.38		1	1		0.94202	0.822601	NA	0.870607	0.787272	NA	414	47.7879	5.31299
1032	193671693	PREDICTED: coiled-coil domain-containing protein 12		37.664			4.24		1	1		NA	1.04601	NA	NA	0.809401	NA	165	18.9149	5.09717
1033	328696513	PREDICTED: coiled-coil domain-containing protein 22 homolog		0	26.09		2.4	3.99	1	1	2	NA	1.06965	1.27718	NA	1.36604	1.31312	501	58.1763	9.29053
1034	328712659	PREDICTED: coiled-coil domain-containing protein 51-like		0			3.61		1	1		NA	1.4154	NA	NA	1.16523	NA	277	32.3811	9.39307
1035	328710788	PREDICTED: coiled-coil domain-containing protein 6	32.57	0	32.91	4.21	8.2	2.66	2	3	1	1.00229	0.986938	1.40458	1.05472	0.97165	1.06445	451	51.3314	7.84033
1036	641676577	PREDICTED: coiled-coil domain-containing protein 93		53.42			1.55		1	1		NA	1.1658	NA	NA	1.21388	NA	516	60.6461	5.52881
1037	641660862	PREDICTED: coiled-coil domain-containing protein 97, partial		0			2.19		1	1		NA	0.623683	NA	NA	0.865572	NA	365	43.5588	4.77979
1038	641649820	PREDICTED: coiled-coil domain-containing protein AGAP005037, partial		0			3.27		1	3		NA	1.06163	NA	NA	1.01589	NA	1010	109.578	8.54346
1039	328707108	PREDICTED: cold shock domain-containing protein E1 isoform X4	29.4	53.4257	69.7026	4.7	5.94	9.74	4	5	9	0.925329	0.965201	0.796388	0.881905	0.89843	0.887847	893	99.5472	5.94775
1040	328723513	PREDICTED: collagen alpha-1(IV) chain	24.28	68.13	0	1.91	4.61	1.29	3	6	2	0.791921	0.878826	0.648279	1.11343	1.08593	1.02439	1778	175.798	5.61768
1041	328723515	PREDICTED: collagen alpha-1(IV) chain-like	149.747	172.25	103.151	3.92	2.84	2.56	6	4	4	0.874666	0.819574	0.836293	0.916208	0.938551	0.960359	1760	176.775	6.94678
1041	328716721	PREDICTED: collagen alpha-1(V) chain-like		0	0		1.05	1.05	1	1	1	NA	0.878229	0.817858	NA	0.592264	0.810588	956	95.0961	5.33838
1042	328709259	PREDICTED: collagen alpha-1(XV) chain-like isoform X2			28.11			3.64		2	2	NA	NA	0.860672	NA	NA	1.16749	522	54.8496	8.32373
1043	328712197	PREDICTED: collagen alpha-5(IV) chain-like isoform X2	56.817	161.027	178.468	6.48	7.09	5.15	9	10	7	1.0342	1.13315	1.26717	0.829231	0.827728	0.793641	1650	166.203	8.77783
1044	328698089	PREDICTED: collagen type IV alpha-3-binding protein	79.38	68.5864	201.29	10.02	9.33	10.02	5	5	5	1.16754	1.08742	1.40569	1.12341	1.05343	0.861115	579	65.994	5.88428
1045	641679523	PREDICTED: colossin-A-like	0	32.12	42.03	0.99	0.99	0.99	1	1	1	1.34413	1.20256	1.09272	1.03045	0.933338	1.12478	909	101.505	4.58936
1046	193662085	PREDICTED: COMM domain-containing protein 4		32.97			5.73		1	1		NA	0.952224	NA	NA	0.704151	NA	192	21.5758	5.64307
1047	641651263	PREDICTED: complement C1s-B subcomponent-like			0			2.86		1	1	NA	NA	1.65135	NA	NA	1.21511	595	66.4206	8.38232
1047	641648432	PREDICTED: complement C1s-B subcomponent-like isoform X2		0			1.4		2	1		NA	1.49812	NA	NA	1.24899	NA	645	70.5437	6.7124
1048	641670733	PREDICTED: condensin complex subunit 1			33.47			0.92		1	1	NA	NA	0.698441	NA	NA	0.785513	867	99.8277	7.69385
1049	328705736	PREDICTED: condensin-2 complex subunit D3-like		104.044	65.4653		3.88	2.78	1	6	4	NA	0.754313	0.868214	NA	0.781556	0.94544	1367	156.623	5.84619
1050	193641203	PREDICTED: congested-like trachea protein	55.4767	46.6148	66.4886	13.11	20.33	13.11	4	6	4	1.06291	1.07874	1.04921	1.0783	1.12436	1.08636	305	32.9743	9.23193
1051	641648676	PREDICTED: conserved oligomeric Golgi complex subunit 1 isoform X2			23.33			2.86		2	2	NA	NA	0.996213	NA	NA	1.06029	699	80.3139	4.98291
1052	641657080	PREDICTED: conserved oligomeric Golgi complex subunit 2		0	33.14		2.18	1.71	1	1	2	NA	1.43285	1.55356	NA	0.869795	1.09731	642	74.8731	6.78564
1053	193697801	PREDICTED: conserved oligomeric Golgi complex subunit 3		14.84	38.32		1.37	0.87	1	1	1	NA	1.27721	0.946644	NA	0.907221	0.952599	801	91.4598	5.57959
1054	641673359	PREDICTED: conserved oligomeric Golgi complex subunit 4 isoform X2		0	0		1.38	1.38	1	1	1	NA	0.954102	1.25409	NA	1.07257	1.11918	724	82.116	5.79541
1055	328721069	PREDICTED: conserved oligomeric Golgi complex subunit 7		0	0		2.53	1.97	1	2	1	NA	1.02571	1.06296	NA	1.02861	1.03022	711	82.988	5.21143
1056	193577809	PREDICTED: conserved oligomeric Golgi complex subunit 8	24.56		54.86	1.87		1.87	1		1	1.03352	NA	1.29565	0.944442	NA	0.820184	534	61.4719	5.80811
1057	328705773	PREDICTED: constitutive coactivator of PPAR-gamma-like protein 1 homolog		57.3446	75.1016		6.55	7.68	1	6	7	NA	1.08675	1.10938	NA	0.993569	1.05649	977	110.028	8.85107
1058	641676591	PREDICTED: contactin	92.8851	161.516	122.428	6.96	10.39	9.03	6	9	8	0.984822	0.943159	1.1369	1.08804	0.996653	1.24545	1107	126.004	5.75732
1059	641678256	PREDICTED: contactin-2-like isoform X2			0			8.02		2	1	NA	NA	0.655991	NA	NA	0.900582	262	28.9823	5.2876
1060	328702225	PREDICTED: COP9 signalosome complex subunit 1b	46.12	130.826	65.7933	3.7	10.49	7.82	2	5	4	1.17764	1.11043	1.08842	1.09603	1.09587	0.976208	486	55.41	7.03467
1061	641670414	PREDICTED: COP9 signalosome complex subunit 2	0	102.145	107.765	8.33	10.59	9.68	4	5	5	0.924162	0.917013	0.962509	0.841273	0.908051	1.00713	444	51.4071	5.79541
1062	328696932	PREDICTED: COP9 signalosome complex subunit 3	92.03	71.94	110.205	4.33	7.52	9.34	2	3	4	1.05482	0.907505	1.13404	1.02657	1.12327	1.09474	439	49.2887	6.16357
1063	193690504	PREDICTED: COP9 signalosome complex subunit 4	94.55	101.72	159.273	18.45	17.23	19.42	7	6	7	0.920806	1.0172	1.03049	0.95762	1.04018	0.905059	412	47.2807	7.29834
1064	641667268	PREDICTED: COP9 signalosome complex subunit 7b-like	29.67			13.04			3			0.909291	NA	NA	0.923268	NA	NA	253	28.6917	4.94482
1065	193622560	PREDICTED: COP9 signalosome complex subunit 8	0	34.8866	33.1022	5.26	11.58	16.32	1	2	3	1.11308	0.875231	0.853486	1.08675	1.30663	0.914513	190	21.977	4.81787
1066	328696674	PREDICTED: copine-5-like isoform X1	24.96	111.953	64.1678	7.25	8.74	10.41	5	1	1	0.979337	0.932682	1.07577	0.957838	1.22663	0.781134	538	60.2863	6.30322
1066	193575623	PREDICTED: copine-5-like isoform X2		88.5922	69.8225		8.75	10.43	1	1	1	NA	0.816975	1.36804	NA	1.18401	1.18652	537	60.3814	6.27783
1067	193695150	PREDICTED: copine-8-like	113.375	168.61	111.26	12.98	17.18	15.9	8	10	7	1.17787	1.07238	1.04688	1.08474	1.02098	1.00352	547	61.1118	5.79541
1068	641677800	PREDICTED: copper chaperone for superoxide dismutase	34.58	32.85	0	3.36	3.36	3.36	1	1	1	0.804812	1.16954	0.866066	1.10981	0.732757	1.00821	268	28.6093	6.22705
1069	641667607	PREDICTED: copper homeostasis protein cutC homolog, partial	48.81	35.79	22.5	7.18	7.18	5.74	1	1	1	0.877725	0.880576	0.950953	0.852699	1.09444	0.856319	209	22.5587	5.59229
1070	641658739	PREDICTED: copper-transporting ATPase 1 isoform X3		78.3023			2.53		3	3		NA	1.16962	NA	NA	1.22335	NA	1187	129.594	7.12256
1071	641672652	PREDICTED: cordon-bleu protein-like 1 isoform X4		0			0.72		4	1		NA	0.995472	NA	NA	0.914458	NA	1106	123.522	7.81104
1072	193629553	PREDICTED: coronin-1C	51.3006	157.096	71.33	9.58	17.82	8.62	5	8	4	1.07384	1.09515	0.951027	1.04258	1.09256	1.05467	522	57.9852	5.96045
1073	641658062	PREDICTED: coronin-2B-like isoform X2		29.5	52.3422		1.28	4.74	2	1	3	NA	0.92798	0.914616	NA	1.03911	1.0128	549	62.8113	8.22119
1074	193688062	PREDICTED: COX assembly mitochondrial protein 2 homolog	0	0	0	10.23	10.23	10.23	1	1	1	0.85402	1.7497	0.916009	1.1947	1.45706	1.11927	88	10.6832	8.22119
1075	328713795	PREDICTED: COX assembly mitochondrial protein homolog		86.9694	50.12		15.2	20	1	2	3	NA	1.11543	1.11341	NA	1.13679	0.993938	125	14.7523	8.77783
1076	641658684	PREDICTED: craniofacial development protein 1			0			2.65		1	1	NA	NA	0.885755	NA	NA	1.0168	264	29.8051	5.96045
1077	641651937	PREDICTED: craniofacial development protein 2-like			0			3.05		1	1	NA	NA	1.52583	NA	NA	1.18032	328	37.7207	9.62744
1078	193631995	PREDICTED: CTD small phosphatase-like protein			0			3.47		1	1	NA	NA	0.747222	NA	NA	0.975772	288	32.6916	7.15186
1079	328716960	PREDICTED: C-terminal-binding protein	153.074	142.094	152.893	9.39	14.29	11.02	4	6	5	1.03158	0.955512	0.982214	1.19126	1.02271	1.1166	490	52.3537	7.09326
1080	328701129	PREDICTED: CTL-like protein 2	0	30.12	23.59	1.67	2.37	1.67	1	2	1	1.39453	1.22721	1.01095	0.835589	0.885697	1.06267	717	82.3976	8.08936
1081	328705630	PREDICTED: cubilin		30.97	0		1.36	0.82	1	3	2	NA	1.08635	0.906107	NA	1.04186	1.11563	2208	247.4	6.07471
1082	328702918	PREDICTED: cubilin-like	26.8	45.6685	37.58	0.87	4.03	3.16	1	4	4	0.986468	1.05603	1.06978	1.01886	0.904108	1.10697	1612	177.942	6.25244
1083	641677053	PREDICTED: CUGBP Elav-like family member 1 isoform X9			38.33			2.02		9	1	NA	NA	0.94268	NA	NA	0.962923	396	42.2089	9.0415
1084	641665331	PREDICTED: cullin-1	0	63.6408	51.9233	2.71	8.52	6.06	2	7	5	1.05146	1.04558	0.941103	0.879488	1.03864	1.12913	775	89.9928	8.42627
1085	193638906	PREDICTED: cullin-2	0	36.235	103.818	3.26	7.87	7.46	2	6	6	0.940405	1.14233	0.950659	1.11492	1.00132	1.07444	737	86.1754	8.01611
1086	328699532	PREDICTED: cullin-3-B-like	0	37.6633	21.92	1.26	5.3	3.91	1	5	3	0.984166	0.958299	1.026	0.782943	0.859899	1.06527	793	91.9237	8.47021
1087	193641102	PREDICTED: cullin-5	34.14	66.0567	75.324	1.29	6.57	8.89	1	6	7	0.909748	0.98016	0.928782	1.08929	0.952817	0.927673	776	91.3631	7.60596
1088	193613304	PREDICTED: cullin-associated NEDD8-dissociated protein 1	190.69	238.114	241.028	8.6	11.98	13.91	12	16	18	0.893977	0.992099	0.902628	0.985644	0.91919	0.871171	1244	139.631	5.5415
1089	193587093	PREDICTED: cuticle protein 16.5, isoform A-like	85.9759	47.2915	54.4582	10.56	10.56	10.56	2	2	2	1.08918	1.20559	0.91364	0.81338	0.730952	0.649323	161	16.9532	8.74854
1090	328718464	PREDICTED: cuticle protein 16.5, isoform B-like	233.526	134.519	103.581	30.33	30.33	30.33	1	1	1	1.13442	1.32507	1.18346	0.992691	0.94875	1.0575	122	12.5946	8.39697
1091	641664017	PREDICTED: cuticle protein 19-like			0			4.65		1	1	NA	NA	1.33163	NA	NA	0.684796	172	18.9088	6.80029
1092	193669342	PREDICTED: cuticle protein 21-like	255.679	220.112	185.854	20.8	28.76	28.76	5	6	6	0.927092	0.93243	0.975377	1.05175	1.06651	1.03729	226	24.2126	6.16357
1093	193643417	PREDICTED: cuticle protein 7	0	0	27.77	6.98	6.98	6.98	1	1	1	1.70867	2.26531	1.77631	0.973632	0.899351	1.13498	172	17.7838	7.25439
1094	641677440	PREDICTED: cuticle protein 7-like		34.23			19.25		1	2		NA	4.28409	NA	NA	0.755746	NA	161	17.2875	8.03076
1094	641677444	PREDICTED: cuticle protein 7-like	88.7769	181.656	115.338	25	25	25	4	4	4	0.817449	0.710714	0.755953	0.941688	0.840706	0.723599	176	18.5699	7.50342
1095	193716215	PREDICTED: cuticle protein-like		0	17.94		5.86	5.86	1	1	1	NA	0.922288	0.944798	NA	0.694772	0.945023	324	35.1182	6.45557
1096	193681065	PREDICTED: CWF19-like protein 1		35.36	0		5.76	3.72	1	3	2	NA	0.80296	0.994435	NA	0.874675	1.02637	538	61.6893	8.22119
1097	641676487	PREDICTED: cx9C motif-containing protein 4-like isoform X2		0			35.29		1	1		NA	1.19873	NA	NA	0.886424	NA	68	7.71477	8.17725
1098	328720283	PREDICTED: cyclic AMP-responsive element-binding protein 1-like isoform X2		30.93	65.9763		3.31	5.88	2	1	1	NA	1.10094	0.882115	NA	1.23405	0.946402	272	29.3788	6.55127
1099	641649372	PREDICTED: cyclic pyranopterin monophosphate synthase, mitochondrial isoform X3		0			5.38		3	2		NA	0.702386	NA	NA	0.872776	NA	353	40.2659	9.23193
1100	641657853	PREDICTED: cyclin-dependent kinase 10	58.0117	95.6984	68.3244	13.27	17.2	17.2	6	7	7	0.99302	0.954485	0.89936	1.06872	1.01359	1.18576	407	46.0885	9.29053
1101	193645795	PREDICTED: cyclin-dependent kinase 11B	20.22	0	32.7929	1.58	5.6	7.04	1	4	5	0.882241	0.963849	0.956377	0.773002	0.939612	0.938232	696	79.4818	7.18115
1102	328709263	PREDICTED: cyclin-dependent kinase 14 isoform X2		35.63	0		4.85	5.27	16	2	1	NA	1.10756	0.905997	NA	0.990229	1.53196	474	54.1829	8.66064
1103	193615555	PREDICTED: cyclin-dependent kinase 1-like	38.6893	59.3009	44.6142	13.86	27.06	20.13	4	8	6	1.02462	0.77709	0.852991	0.955605	0.941168	0.944747	303	35.0404	8.33838
1104	641650087	PREDICTED: cyclin-dependent kinase 2-like isoform X1		60.393	51.2243		6.61	6.61	16	1	1	NA	1.00064	0.933599	NA	0.845799	1.19506	348	39.9257	8.07471
1105	328710567	PREDICTED: cyclin-dependent kinase 4		18.47	0		2.8	4.43	1	1	1	NA	0.874653	0.882996	NA	0.959653	0.874017	429	48.7117	9.5249
1106	193613178	PREDICTED: cyclin-dependent kinase 7		21.74			2.59		1	1		NA	1.10785	NA	NA	1.31508	NA	347	38.8634	7.1665
1107	641661529	PREDICTED: cyclin-dependent kinase 8			0			3.05		1	2	NA	NA	0.867396	NA	NA	1.03877	525	61.3635	8.71924
1108	193674155	PREDICTED: cyclin-dependent kinase 9	27.72	40.6752	33.32	1.99	3.97	6.7	1	1	2	0.949892	0.980577	1.10674	0.999348	0.943164	1.09196	403	46.0286	9.08545
1109	328706985	PREDICTED: cyclin-dependent kinases regulatory subunit	48.15	43.11	47.99	10.67	10.67	10.67	1	1	1	0.757778	0.735097	0.684707	0.864827	1.22947	0.768916	75	9.17562	8.38232
1110	641671401	PREDICTED: cyclin-G-associated kinase	64.15	87.5093	42.94	2.82	5.54	2.54	3	4	2	0.941368	0.994026	1.10849	0.987796	0.924129	1.09085	1065	118.669	6.53662
1111	641663673	PREDICTED: cyclin-K		51.03	0		4.52	1.34	1	3	1	NA	0.973037	1.16738	NA	0.959431	1.03731	598	68.1144	8.92432
1112	641649938	PREDICTED: cyclin-related protein FAM58A isoform X2	0	0	30.42	4.8	8.12	3.32	1	2	1	0.969972	1.31214	1.25269	0.947425	0.842703	1.30842	271	32.1479	9.61279
1113	328705609	PREDICTED: cyclin-T1		0			1.76		1	1		NA	0.917166	NA	NA	0.837	NA	682	78.0478	9.33447
1114	193718443	PREDICTED: cylicin-1-like	32.846	196.799	124.276	7.6	13.72	11.57	4	6	6	0.978026	0.980549	0.934497	1.15543	1.16187	0.899172	605	67.7081	9.59814
1115	328721466	PREDICTED: cylicin-1-like isoform X4			50.8932			2.95		1	1	NA	NA	0.645634	NA	NA	0.931619	711	79.4329	8.70459
1116	193700060	PREDICTED: cylicin-2-like	38.04	68.2567	51.81	13.48	13.48	8.99	2	2	1	0.746439	0.587762	0.733745	0.942461	1.06287	0.572322	178	19.0884	5.23682
1117	641662261	PREDICTED: cystathionine beta-synthase-like		185.698			20.6		3	7		NA	0.92986	NA	NA	1.06414	NA	403	44.6618	6.07471
1118	641660063	PREDICTED: cystathionine beta-synthase-like, partial	120.458		189.458	22.47		18.82	7		6	0.961989	NA	1.04451	0.997839	NA	0.913893	356	39.036	6.30322
1119	641668438	PREDICTED: cysteine and histidine-rich domain-containing protein-like	30.22	24.27	30	6.02	16.62	4.87	2	5	1	0.957824	0.997312	1.52144	0.917897	0.921815	1.38615	349	38.8499	7.81104
1120	193704765	PREDICTED: cysteine and histidine-rich protein 1 homolog	38.7	36.34	0	2.62	4.71	10.73	1	2	3	1.3221	0.972559	0.755158	0.971583	1.06241	1.11791	382	42.5999	6.91748
1121	193678885	PREDICTED: cysteine desulfurase, mitochondrial	47.6055	40.53	60.2667	15.72	19.59	10.71	6	7	5	0.969262	1.05913	1.19282	1.04338	1.15053	1.04437	439	48.6889	7.76709
1122	328707620	PREDICTED: cysteine protease ATG4B-like		36.05			9.45		2	3		NA	1.15774	NA	NA	1.13769	NA	402	45.8552	6.12549
1122	641677067	PREDICTED: cysteine protease ATG4B-like, partial			0			5.81		2	1	NA	NA	1.09561	NA	NA	1.25915	241	27.8536	9.11475
1123	193603522	PREDICTED: cysteine-rich with EGF-like domain protein 2 isoform X2		95.95	30.15		9.65	6.75	2	4	2	NA	0.992379	0.776442	NA	0.854257	0.818197	311	34.8424	4.99561
1124	641663637	PREDICTED: cystinosin homolog isoform X3		0			2.38		3	1		NA	1.02431	NA	NA	0.960738	NA	378	42.9113	8.32373
1125	328711109	PREDICTED: cytochrome b ascorbate-dependent protein 3-like		16.56	0		5.07	5.07	1	1	1	NA	1.14994	1.07566	NA	1.20728	0.753077	296	32.9905	7.98682
1126	193596687	PREDICTED: cytochrome b5 reductase 4			32.57			1.69		1	1	NA	NA	0.895746	NA	NA	1.12614	474	53.6698	8.70459
1127	193650213	PREDICTED: cytochrome b561-like		0			2.87		2	1		NA	1.02609	NA	NA	1.61788	NA	244	28.0651	9.40771
1128	193664457	PREDICTED: cytochrome b-c1 complex subunit 2, mitochondrial	311.367	356.126	334.876	32.05	34.99	38.83	15	16	18	1.22677	1.243	1.18362	1.37541	1.34332	1.42237	443	47.9208	8.66064
1129	193617988	PREDICTED: cytochrome b-c1 complex subunit 6, mitochondrial-like	31.35	0	0	7.37	7.37	7.37	1	1	1	1.33197	1.19479	1.33173	1.65107	1.12449	1.35792	95	11.0556	5.0083
1130	328702942	PREDICTED: cytochrome b-c1 complex subunit 9	0	55.4	31.76	34.48	34.48	34.48	2	2	2	1.27677	1.61575	1.16875	1.27381	1.6314	1.60192	58	6.89772	9.87646
1131	193671822	PREDICTED: cytochrome c oxidase assembly factor 5			32.4564			12.66		1	1	NA	NA	1.37361	NA	NA	1.64644	79	9.30953	8.30908
1132	193692988	PREDICTED: cytochrome c oxidase assembly factor 6 homolog	0		0	10		10	1		1	0.775608	NA	1.31422	1.17419	NA	1.19443	80	9.8307	7.78174
1133	641665434	PREDICTED: cytochrome c oxidase assembly factor 7 homolog			30.33			7.93		2	2	NA	NA	1.07964	NA	NA	1.01898	227	26.3239	7.15186
1134	328717961	PREDICTED: cytochrome c oxidase assembly protein COX11, mitochondrial	0	31.3		4.46	4.46		1	1		1.22832	1.13602	NA	1.1885	1.21583	NA	224	25.6277	7.75244
1135	641675198	PREDICTED: cytochrome c oxidase assembly protein COX15 homolog		0	44.92		3.41	7.54	1	1	3	NA	1.16047	1.67169	NA	1.28075	1.35569	411	45.757	9.71533
1136	328702326	PREDICTED: cytochrome c oxidase assembly protein COX19-like	26.59	39.25	36.77	21.11	21.11	7.78	1	2	1	0.958772	1.132	1.94413	1.11691	1.32618	1.77723	90	10.1278	7.76709
1137	328702734	PREDICTED: cytochrome c oxidase copper chaperone			0			13.24		1	1	NA	NA	0.842516	NA	NA	0.886687	68	7.58467	7.66455
1138	193620134	PREDICTED: cytochrome c oxidase subunit 5B, mitochondrial-like	125.855	126.906	161.292	30.47	30.47	36.72	1	1	2	1.25313	1.64009	1.21104	1.35163	1.46166	1.21303	128	14.3953	8.45557
1139	641654328	PREDICTED: cytochrome c oxidase subunit 6A2, mitochondrial-like	0	21.09	17.57	24.58	25.42	24.58	2	3	2	1.34778	1.22546	1.36273	1.43921	1.32111	1.78009	118	13.649	9.17334
1140	328704775	PREDICTED: cytochrome c oxidase subunit 6B2	136.93	106.376	214.205	50.62	56.79	51.85	4	4	4	1.20562	1.18412	1.04694	1.3907	1.22392	1.35059	81	9.7097	7.73779
1141	641668490	PREDICTED: cytochrome c oxidase subunit 6C	131.763	92.5021	90.2733	41.46	18.29	18.29	5	2	2	1.14671	1.6193	1.13828	1.42355	2.01924	1.25119	82	9.23485	9.51025
1142	328716751	PREDICTED: cytochrome c oxidase subunit 7A-related protein, mitochondrial-like	40.07	31.4375	31.8743	10.71	10.71	10.71	1	1	1	1.66298	1.60943	1.49039	1.75441	2.00289	2.27382	84	9.51425	9.92041
1143	328707872	PREDICTED: cytochrome c oxidase subunit 7C, mitochondrial-like	0		0	26.47		26.47	1		1	1.21585	NA	1.2254	0.922405	NA	0.91381	68	7.80301	10.7114
1144	328717296	PREDICTED: cytochrome P450 315a1, mitochondrial		0			1.68		1	1		NA	1.00801	NA	NA	1.15057	NA	477	54.6035	9.11475
1145	328698432	PREDICTED: cytochrome P450 4C1-like	0	59.53		5.95	4.37		3	2		0.94956	0.831987	NA	0.887998	1.02456	NA	504	57.1605	8.76318
1145	328704989	PREDICTED: cytochrome P450 4C1-like			27.23			4.32		4	1	NA	NA	0.387128	NA	NA	0.524323	185	21.3161	8.17725
1145	328708157	PREDICTED: cytochrome P450 4C1-like	22.02	71.6409	51.8163	8.04	7.84	7.25	4	4	4	0.973126	1.07835	0.998049	0.993962	1.16591	0.842715	510	58.7202	7.54736
1145	641652920	PREDICTED: cytochrome P450 4C1-like	38.4474	91.6247	57.4774	3.52	5.38	3.52	2	2	1	1.21161	0.508204	4.69345	1.07736	1.41488	1.33657	483	55.9039	7.88428
1145	641661448	PREDICTED: cytochrome P450 4C1-like		82.9731	64.15		5.27	6.05	5	2	2	NA	1.65994	1.09328	NA	1.9196	1.32882	512	59.0816	8.30908
1145	641665792	PREDICTED: cytochrome P450 4C1-like			0			1.8		1	1	NA	NA	0.535803	NA	NA	0.568684	445	50.7588	6.58057
1146	328699379	PREDICTED: cytochrome P450 4g15	71.8172	138.811	71.5424	12.19	14.84	7.6	8	11	5	1.00941	0.983333	1.12501	1.07105	1.02376	1.00311	566	64.5034	7.09326
1147	193713791	PREDICTED: cytochrome P450 6a2-like		48.2849	78.3758		10.79	8.09	2	4	3	NA	1.24156	1.23647	NA	1.17323	1.31398	519	59.4013	7.79639
1148	328706125	PREDICTED: cytochrome P450 6j1-like			0			3.07		1	1	NA	NA	1.36454	NA	NA	1.50046	521	60.3683	9.0415
1148	193587097	PREDICTED: cytochrome P450 6k1-like			104.304			8.17		2	1	NA	NA	1.8873	NA	NA	2.1371	514	59.2851	7.23975
1148	328725226	PREDICTED: cytochrome P450 6k1-like	75.444	106.291	148.104	9.75	12.28	14.81	4	5	4	1.26792	1.20502	1.17832	1.00012	0.814098	1.21738	513	59.4182	5.97314
1148	641666259	PREDICTED: cytochrome P450 6k1-like	0	0	0	2.68	6.26	7.61	1	2	3	1.59042	1.08186	1.07143	1.21287	1.18003	1.26226	447	51.5274	8.86572
1149	641675029	PREDICTED: cytohesin-1 isoform X2		0	20.83		2.96	2.96	2	1	1	NA	1.05377	1.26057	NA	0.748983	0.715774	372	43.1145	6.55127
1150	193631957	PREDICTED: cytoplasmic aconitate hydratase-like	262.623	226.906	323.267	21.35	18.43	22.7	18	14	18	1.08856	1.04581	1.0561	0.988365	1.01364	0.870558	890	97.4519	7.03467
1151	328697565	PREDICTED: cytoplasmic dynein 1 intermediate chain isoform X3	0	35.97	44.8241	3.63	3.47	5.74	2	2	3	1.11569	0.648441	1.27316	0.986608	1.10749	0.87047	662	73.7549	6.06201
1152	193650275	PREDICTED: cytoplasmic dynein 1 light intermediate chain 2-like		48.98	38.11		3.55	1.88	1	1	1	NA	0.927815	0.908164	NA	0.894795	1.15554	479	54.3514	5.52881
1152	193709116	PREDICTED: cytoplasmic dynein 1 light intermediate chain 2-like	32.79	46.98	60.6521	5.01	13.6	10.98	2	4	3	1.02468	0.912118	1.01676	1.16432	1.00989	0.958719	419	48.2304	5.49072
1153	641678820	PREDICTED: cytoplasmic dynein 2 heavy chain 1, partial			0			0.59		1	1	NA	NA	0.745889	NA	NA	1.19441	3538	407.323	6.55127
1154	193610539	PREDICTED: cytoplasmic FMR1-interacting protein	0	125.59	79.5647	2.41	6.93	5.37	3	9	7	0.895975	1.11222	0.956122	1.01789	1.14492	1.08327	1285	148.847	7.09326
1155	328710587	PREDICTED: cytoplasmic phosphatidylinositol transfer protein 1		35.05	0		2.6	2.6	1	1	1	NA	1.24501	0.886116	NA	1.14096	0.981316	308	35.1303	5.42725
1156	641676025	PREDICTED: cytoplasmic polyadenylation element-binding protein 2 isoform X2	0	39.6866		8.99	11.99		2	3		0.989206	1.03264	NA	0.990292	0.843805	NA	367	40.409	6.37939
1156	328721760	PREDICTED: cytoplasmic polyadenylation element-binding protein 2 isoform X3			26.57			3.17		3	1	NA	NA	1.12523	NA	NA	0.729681	347	39.0704	6.46826
1157	193656937	PREDICTED: cytoplasmic protein NCK1		46.34	36.68		3.56	3.09	1	1	1	NA	0.906956	0.701859	NA	0.954795	0.784619	421	47.3297	8.25049
1158	641681728	PREDICTED: cytoplasmic tRNA 2-thiolation protein 2-A isoform X2		43.8			2.32		2	1		NA	0.961953	NA	NA	0.965006	NA	388	44.3649	8.11865
1159	641650783	PREDICTED: cytoskeleton-associated protein 5 isoform X2	43.6333	69.9344	132.391	1.93	4.36	7.14	4	9	14	1.04539	0.979285	1.01449	1.18791	0.928665	0.980126	2018	226.499	8.04541
1160	193669054	PREDICTED: cytosol aminopeptidase-like isoform X2	67.7856	114.167	108.151	9.23	14.04	13.85	4	6	6	1.13908	1.22589	1.18605	1.16892	1.35841	1.1198	520	55.4502	8.6167
1161	328713300	PREDICTED: cytosolic 10-formyltetrahydrofolate dehydrogenase	96.73	145.062	173.082	4.01	12.58	18.22	3	9	13	1.00621	0.945761	1.1257	1.00608	0.906722	0.889873	922	101.709	6.32861
1162	641655327	PREDICTED: cytosolic non-specific dipeptidase-like	60.66	169.203	114.177	20.08	32.85	23.43	9	13	9	1.0529	0.97406	1.00051	0.932041	1.00108	0.94383	478	53.1739	5.36377
1162	641668545	PREDICTED: cytosolic non-specific dipeptidase-like	127.943	217.221	100.098	25.77	30.67	28.22	10	11	10	0.985979	0.922471	0.994063	0.990516	1.03944	1.04845	489	54.5436	5.09717
1163	328698452	PREDICTED: cytosolic purine 5'-nucleotidase isoform X3	74.5533	55.9983	77.3997	12.54	17.97	12.88	7	10	7	1.04443	1.12792	1.14624	1.15339	1.12636	0.930092	590	67.3157	6.7124
1164	641658648	PREDICTED: cytospin-A-like		0			1.26		1	1		NA	0.834569	NA	NA	0.910431	NA	872	99.197	5.75732
1165	641659128	PREDICTED: D-2-hydroxyglutarate dehydrogenase, mitochondrial-like	0	41.05	31.86	1.74	3.68	3.48	1	2	2	0.918924	1.08993	0.842586	0.747772	0.92689	0.712055	517	56.5209	7.25439
1165	641660347	PREDICTED: D-2-hydroxyglutarate dehydrogenase, mitochondrial-like	0	61.0733	46.9416	3.39	9.78	10.18	1	4	4	0.684405	1.33941	0.876905	0.929062	1.05389	0.863033	501	56.0221	7.98682
1166	328699428	PREDICTED: dachshund homolog 2		0	26.8		1.27	3.68	1	1	3	NA	1.04281	0.772088	NA	1.22227	0.893064	787	86.3162	7.02002
1167	641658680	PREDICTED: D-aspartate oxidase	0	0	35.25	3.26	3.26	3.26	1	1	1	1.02041	1.0136	1.15196	0.860123	0.814668	0.981828	337	37.9812	7.34229
1168	328708548	PREDICTED: DDB1- and CUL4-associated factor 12-like			0			1.91		1	1	NA	NA	1.15004	NA	NA	1.75447	366	41.722	8.25049
1169	193610701	PREDICTED: DDB1- and CUL4-associated factor 13		31.2479	34		2.27	4.08	1	1	2	NA	0.870007	0.717555	NA	0.972193	0.806113	441	50.9082	9.43701
1170	641653522	PREDICTED: DDB1- and CUL4-associated factor 7	23.88	30.45	0	2.31	4.62	3.18	1	2	1	1.1292	0.997737	1.01877	0.877498	0.985171	1.72201	346	38.9693	5.63037
1171	328697410	PREDICTED: DEAD-box ATP-dependent RNA helicase 20-like	434.286	367.971	393.78	25.35	31.75	30.08	12	14	14	0.897442	0.905265	0.843912	0.844391	0.976051	0.848013	718	80.2886	8.646
1172	641666696	PREDICTED: decaprenyl-diphosphate synthase subunit 1	78.7484	57.3812	62.5136	6.42	7.65	11.11	2	3	4	1.462	1.59179	2.20261	1.00039	1.16181	1.23007	405	45.7022	7.81104
1173	193636675	PREDICTED: decaprenyl-diphosphate synthase subunit 2-like		37.86	36.5353		4.72	6.84	1	2	3	NA	1.13874	0.992843	NA	0.96002	0.977825	424	46.6009	6.63916
1174	641679407	PREDICTED: dedicator of cytokinesis protein 1 isoform X3	16.47	33.23	31.9064	1.05	2	3.11	1	3	5	1.6569	1.08421	1.1594	1.00499	1.02607	1.33631	1897	219.042	7.6792
1175	641666609	PREDICTED: dedicator of cytokinesis protein 3			0			0.58		1	1	NA	NA	1.0338	NA	NA	1.22551	1712	196.823	6.72705
1176	641657317	PREDICTED: dedicator of cytokinesis protein 7		0			0.48		1	1		NA	0.870777	NA	NA	1.07882	NA	2300	258.108	6.91748
1177	328717510	PREDICTED: dedicator of cytokinesis protein 9		0	0		0.51	0.51	1	1	1	NA	1.0212	0.683912	NA	0.848196	1.14076	2167	246.689	7.91357
1178	328716816	PREDICTED: deformed epidermal autoregulatory factor 1 homolog		0			2.5		1	1		NA	0.776758	NA	NA	1.26947	NA	560	62.1739	6.40479
1179	193610492	PREDICTED: dehydrogenase/reductase SDR family member 11-like	38.26	20.99	29.74	11.61	15.36	8.24	3	2	1	0.917827	0.697289	0.88312	0.777778	0.765073	0.723755	267	28.5211	6.68311
1179	641671411	PREDICTED: dehydrogenase/reductase SDR family member 11-like		0			5.2		1	1		NA	1.01374	NA	NA	1.33221	NA	250	27.9364	7.02002
1179	641651898	PREDICTED: dehydrogenase/reductase SDR family member 11-like isoform X2			39.1			5.49		2	1	NA	NA	1.0124	NA	NA	0.852309	237	26.2908	6.78564
1180	641665208	PREDICTED: dehydrogenase/reductase SDR family member 4 isoform X2	73.1305	119.927	130.472	18.92	25.48	21.62	5	7	6	1.23075	1.37476	1.11859	1.09909	0.992156	1.24771	259	27.5185	7.37158
1181	641658464	PREDICTED: dehydrogenase/reductase SDR family protein 7-like			39.53			2.24		1	1	NA	NA	1.32996	NA	NA	1.13686	313	34.717	9.0708
1182	328715651	PREDICTED: delta(24)-sterol reductase-like isoform X3	28.19	33.31	0	1.87	6.54	4.44	1	3	2	1.26198	1.04632	1.00475	0.859488	0.868095	1.07397	428	49.736	8.99756
1183	328722006	PREDICTED: delta(3,5)-Delta(2,4)-dienoyl-CoA isomerase, mitochondrial	80.2538	82.0322	86.3535	21.4	9.36	12.71	7	3	4	1.2031	1.26879	1.27047	1.21387	1.641	1.63521	299	33.5348	7.6792
1184	641649320	PREDICTED: delta-1-pyrroline-5-carboxylate dehydrogenase, mitochondrial isoform X2	383.187	420.169	350.249	26.19	34.97	27.59	15	19	16	1.13443	1.15645	1.07254	1.41081	1.48183	1.36679	569	63.2515	8.45557
1185	328704972	PREDICTED: delta-1-pyrroline-5-carboxylate synthase	362.653	406.699	425.563	21.76	24.65	24.28	16	19	18	1.00958	1.04062	1.03423	1.24484	1.26712	1.27423	795	85.8045	7.76709
1186	193664670	PREDICTED: delta-aminolevulinic acid dehydratase		43.33	87.6728		9.61	9.61	1	3	3	NA	1.0311	1.19158	NA	0.977512	1.01348	333	37.281	7.57666
1187	328702250	PREDICTED: DENN domain-containing protein 4C isoform X2			18.77			1.31		3	2	NA	NA	0.911493	NA	NA	1.1932	1675	189.7	6.82959
1188	641678200	PREDICTED: denticleless protein homolog isoform X1		0			2.96		1	1		NA	0.944888	NA	NA	0.994013	NA	338	38.4941	7.34229
1189	328710712	PREDICTED: dentin sialophosphoprotein	0	67.6541	83.552	3.6	8.45	5.58	2	4	3	0.868303	1.04261	0.842913	0.898095	0.972588	0.810014	556	62.97	4.94482
1190	328700515	PREDICTED: dentin sialophosphoprotein-like			0			1.37		1	1	NA	NA	1.03619	NA	NA	1.42453	583	65.3273	8.98291
1190	328704233	PREDICTED: dentin sialophosphoprotein-like		30.69	0		3.45	2.5	1	3	2	NA	0.991941	1.103	NA	1.01149	1.08298	1160	130.108	4.88135
1190	641663570	PREDICTED: dentin sialophosphoprotein-like			0			0.86		1	1	NA	NA	0.959288	NA	NA	0.912727	1277	144.173	9.30518
1191	641674820	PREDICTED: dentin sialophosphoprotein-like isoform X10	39.17			0.99			1			0.221465	NA	NA	0.991136	NA	NA	1110	123.337	5.30029
1191	641657238	PREDICTED: dentin sialophosphoprotein-like isoform X2		0			1		2	1		NA	0.997055	NA	NA	0.827823	NA	1101	123.863	8.74854
1191	641668230	PREDICTED: dentin sialophosphoprotein-like isoform X2		37.0758	48.7556		2.23	1.5	2	4	3	NA	1.09936	0.835262	NA	1.01996	1.10118	1931	215.247	9.18799
1192	193610915	PREDICTED: deoxynucleoside triphosphate triphosphohydrolase SAMHD1		0	0		4.28	3.85	1	2	2	NA	1.0604	0.927943	NA	0.991685	1.15799	467	54.5705	6.69775
1193	193652710	PREDICTED: deoxyribodipyrimidine photo-lyase	0	15.99	34.87	2.17	9.49	6.13	1	4	3	0.975964	1.24515	1.19864	0.918404	1.34737	1.22617	506	58.8432	9.11475
1194	193620462	PREDICTED: derlin-1	47.2277	0	22.13	12.31	8.08	8.08	2	1	1	0.96399	1.06535	0.90553	0.965084	0.562138	1.24425	260	29.8713	8.86572
1195	641679175	PREDICTED: DET1- and DDB1-associated protein 1-like			0			8.42		1	1	NA	NA	0.917258	NA	NA	0.902246	95	10.9885	8.17725
1196	193657389	PREDICTED: developmentally-regulated GTP-binding protein 2	0	116.037	56.2729	9.64	21.76	22.87	3	7	7	1.07431	0.951898	1.0869	1.16042	0.99708	1.00488	363	41.0537	8.11865
1197	328717797	PREDICTED: diacylglycerol kinase theta		0			2.51		1	2		NA	1.35394	NA	NA	1.196	NA	915	102.441	7.40088
1198	641648365	PREDICTED: digestive organ expansion factor homolog	36.51	42.6492	35.4945	1.95	3.91	6.22	1	2	4	0.980035	1.0581	0.946785	0.977387	1.0667	1.01197	563	65.2615	7.69385
1199	328705771	PREDICTED: dihydrolipoyl dehydrogenase, mitochondrial	281.144	339.66	472.944	22.7	25.64	30.14	10	11	13	1.27521	1.14478	1.19794	1.42566	1.11153	1.26234	511	54.3761	7.10791
1200	328696627	PREDICTED: dihydrolipoyllysine-residue acetyltransferase component of pyruvate dehydrogenase complex, mitochondrial	330.834	309.132	299.287	26.22	22.76	22.97	14	12	12	1.18294	1.34003	1.29281	1.23151	1.2611	1.20553	492	53.1319	9.26123
1201	328714865	PREDICTED: dihydrolipoyllysine-residue succinyltransferase component of 2-oxoglutarate dehydrogenase complex, mitochondrial	349.125	370.122	439.451	19.21	23.55	25.83	7	9	10	1.29198	1.42477	1.29077	1.62235	1.55056	1.56336	484	52.2643	8.98291
1202	328722611	PREDICTED: dihydroorotate dehydrogenase (quinone), mitochondrial		52.16	67.17		27.98	15.03	1	7	5	NA	1.03006	0.988087	NA	0.861508	1.11757	386	42.3726	8.99756
1203	641648546	PREDICTED: dihydropteridine reductase	211.009	228.355	214.508	37.02	36.6	27.23	7	7	5	0.860588	0.950098	0.825259	0.942578	1.06274	0.840289	235	24.895	6.04932
1204	193620420	PREDICTED: dihydropyrimidinase isoform X1	131.493	187.27	116.97	12.91	17.21	18.76	7	9	10	1.14343	1.18954	1.18374	1.16401	1.27874	1.22406	581	63.5859	6.82959
1205	328706442	PREDICTED: dihydropyrimidine dehydrogenase [NADP(+)]	19.72	61.5709	54.22	5.71	10.72	6.71	5	10	6	0.976319	1.08838	1.04753	1.05691	0.959247	1.06896	1297	136.425	6.62451
1206	641665213	PREDICTED: dihydroxyacetone phosphate acyltransferase	0			2.05			1			0.204802	NA	NA	0.39405	NA	NA	584	68.2302	8.73389
1207	328697507	PREDICTED: dipeptidyl peptidase 9		32.41			3.29		1	3		NA	1.07316	NA	NA	1.1218	NA	850	96.6874	6.58057
1208	641657408	PREDICTED: diphosphomevalonate decarboxylase isoform X1	0			4.06			1			1.1029	NA	NA	0.760567	NA	NA	345	38.2973	6.53662
1209	193599140	PREDICTED: diphthamide biosynthesis protein 2 isoform X2	34.56	34.2	76.655	6.31	3.88	2.43	2	1	1	1.15818	0.950129	1.57685	1.19045	1.0114	1.24273	412	46.7324	6.45557
1210	641676808	PREDICTED: diphthamide biosynthesis protein 7		36.86			2.88		1	1		NA	1.08064	NA	NA	1.23552	NA	347	39.7935	6.04932
1211	328699576	PREDICTED: diphthine--ammonia ligase	0	37.7733	60.7371	1.54	7.16	8.71	1	4	5	1.39243	1.03345	1.02211	1.27309	1.01515	0.995967	712	80.2736	6.02393
1212	193652752	PREDICTED: DIS3-like exonuclease 2		0	0		1.22	1.59	1	1	1	NA	0.917227	1.48988	NA	0.738254	0.994518	820	93.6889	6.99072
1213	641650911	PREDICTED: disco-interacting protein 2 isoform X2		60.8805	75.6604		3.94	3.03	2	9	6	NA	1.18529	0.941216	NA	1.05954	1.03946	2209	241.567	8.89502
1214	641651326	PREDICTED: disks large 1 tumor suppressor protein	35.94	58.4979	169.003	1.22	1.77	12.24	1	2	8	1.07248	1.24423	0.923859	1.31479	1.07398	1.12466	735	81.3622	8.27979
1215	328713189	PREDICTED: disks large homolog 1-like	0	54.1941	49.6684	1.06	14.17	8.15	1	10	7	1.17978	1.08434	1.10977	1.02159	1.13329	1.13034	847	94.6644	5.24951
1216	641679224	PREDICTED: disks large-associated protein 5		20.72	38.33		6.12	2.92	1	2	1	NA	0.974359	0.876101	NA	0.887802	0.87886	343	39.0613	9.37842
1217	641650645	PREDICTED: diuretic hormone class 2			0			5.69		1	1	NA	NA	0.969618	NA	NA	1.24977	123	13.0547	8.52881
1218	641670032	PREDICTED: division abnormally delayed protein	20.94	15.9	22.39	4.38	6.65	4.54	2	3	2	1.14429	1.22444	0.998884	1.25855	0.890527	0.881895	617	67.4876	5.41455
1219	641660566	PREDICTED: dmX-like protein 2 isoform X3		169.973			5.59		4	17		NA	1.06661	NA	NA	1.02677	NA	3330	370.197	6.29053
1219	328707848	PREDICTED: dmX-like protein 2 isoform X4	33.11		71.2614	0.64		3.78	2		12	1.16962	NA	1.01374	1.06994	NA	0.957445	3305	367.532	6.25244
1220	193644722	PREDICTED: DNA damage-binding protein 1	130.736	138.145	113.924	8.56	10.73	10.99	11	14	13	0.972304	0.881932	0.881716	1.07299	1.04906	0.968382	1156	128.62	5.43994
1221	328697792	PREDICTED: DNA excision repair protein haywire		17.6	32.71		2.8	1.47	1	2	1	NA	0.838393	0.809351	NA	0.602366	0.842911	750	86.083	7.59131
1222	193627422	PREDICTED: DNA fragmentation factor subunit alpha-like	0		32.8	5.32		9.04	1		2	0.94859	NA	0.943658	0.9066	NA	1.03182	188	21.3447	4.7417
1223	641654296	PREDICTED: DNA fragmentation factor subunit beta isoform X3		22.78			3.36		3	1		NA	0.805911	NA	NA	0.692015	NA	327	38.064	8.49951
1224	641674121	PREDICTED: DNA ligase 1, partial		77.0733	43.87		3.65	2.35	1	3	2	NA	0.742541	0.662923	NA	0.914594	0.80554	850	95.9871	6.56592
1225	328722469	PREDICTED: DNA ligase 1-like	45.42	67.9002	110.345	8.05	5.54	10.07	5	3	6	1.49054	1.3477	1.62286	1.42858	2.96874	3.8026	596	67.655	4.52588
1226	193700124	PREDICTED: DNA ligase 3		56.9	31.74		3.09	1.03	1	3	1	NA	1.12953	1.03884	NA	1.06269	0.689576	875	99.7315	9.05615
1227	641649031	PREDICTED: DNA methyltransferase 1-associated protein 1		21.26			2.17		1	1		NA	1.89311	NA	NA	2.12617	NA	460	54.0408	7.21045
1228	641666940	PREDICTED: DNA mismatch repair protein Msh2	31.4032	61.82	42.3434	1.14	7.05	3.64	1	5	3	0.828196	0.796242	0.904064	0.899633	0.902224	0.670042	879	98.7045	6.15088
1229	328718270	PREDICTED: DNA mismatch repair protein Msh6	44.01	40.297	66.9231	2.95	6.92	3.88	3	8	4	0.905894	0.854754	0.740061	1.04156	0.942516	0.845959	1185	133.582	6.94678
1230	328711134	PREDICTED: DNA polymerase alpha catalytic subunit		35.28	30.74		2.71	2.09	1	4	3	NA	0.942566	0.946316	NA	1.14956	0.987585	1437	165.484	6.88818
1230	328720536	PREDICTED: DNA polymerase delta catalytic subunit	0	55.0373	75.8345	1.56	3.29	7.04	1	3	7	0.916403	0.768027	0.906239	1.07128	1.13036	0.990686	1093	124.269	8.14795
1231	328715058	PREDICTED: DNA polymerase delta subunit 2		0	29.16		5.54	2.22	1	2	1	NA	1.25885	0.645646	NA	0.883907	0.614359	451	51.1459	5.51611
1232	328709867	PREDICTED: DNA polymerase delta subunit 3-like		0	40.28		4.79	5.48	1	2	2	NA	0.852134	0.996287	NA	0.939648	1.1451	438	50.3229	8.86572
1233	328722324	PREDICTED: DNA polymerase epsilon catalytic subunit A		34.01			0.94		1	2		NA	0.912932	NA	NA	0.99283	NA	2242	258.688	6.88818
1234	641657183	PREDICTED: DNA polymerase subunit gamma-2, mitochondrial isoform X2		0			3.06		2	1		NA	1.42253	NA	NA	0.683984	NA	359	41.739	7.31299
1235	328715848	PREDICTED: DNA repair protein complementing XP-G cells homolog		30.7			1.16		1	1		NA	0.867696	NA	NA	1.06154	NA	951	107.558	7.06396
1236	328713323	PREDICTED: DNA repair protein RAD50	0	42.4284	63.5013	1.3	3.76	4.6	2	5	5	1.20311	1.03091	0.910982	1.07716	1.01907	1.04849	1303	151.474	7.69385
1237	328715270	PREDICTED: DNA repair protein XRCC1		30.48	0		3.09	3.09	1	2	2	NA	0.929762	0.808429	NA	0.923106	0.859768	550	62.6225	7.48877
1238	641659602	PREDICTED: DNA replication complex GINS protein PSF1-like		24.9	28.14		7.98	4.56	1	2	1	NA	0.978655	0.921264	NA	0.930262	1.04682	263	30.8012	8.47021
1239	193587265	PREDICTED: DNA replication complex GINS protein PSF2			39.2			5.42		1	1	NA	NA	1.00834	NA	NA	1.31518	203	22.8906	5.5542
1240	641654544	PREDICTED: DNA replication factor Cdt1-like	20.04	24.69		3.18	3.34		2	2		0.773925	0.891597	NA	0.920025	0.996188	NA	598	68.676	9.71533
1241	193712527	PREDICTED: DNA replication licensing factor Mcm2	25.99	115.668	34.064	5.41	16.22	9.35	4	11	7	0.74678	0.748181	0.858432	0.88816	0.921149	0.781807	888	100.862	5.19873
1242	193704502	PREDICTED: DNA replication licensing factor MCM3	39.17	105.609	95.3228	5.23	17.19	11.83	4	12	8	0.855829	0.829166	0.879813	0.869109	0.905929	0.950983	803	90.5468	6.21436
1243	193603412	PREDICTED: DNA replication licensing factor MCM4	39.65	96.8791	58.7186	3.23	14.02	9.68	3	11	9	0.790359	0.80018	0.71069	1.06147	1.00785	0.811349	899	101.656	8.45557
1244	328722483	PREDICTED: DNA replication licensing factor Mcm5	0	72.1182	80.162	2.47	12.35	9.33	2	7	5	0.724872	0.773077	1.07899	1.06103	0.82477	1.03319	729	81.5663	8.03076
1245	641680864	PREDICTED: DNA replication licensing factor Mcm6-like, partial	56.0644	98.0736	165.532	3.88	8.8	11.25	3	7	7	0.903221	0.88653	0.820018	1.03173	1.08707	0.86997	773	87.0678	5.10986
1246	328710700	PREDICTED: DNA replication licensing factor Mcm7	19.84	82.2255	37.1673	4.14	9.53	5.52	3	6	3	0.740147	0.743519	0.686113	0.945618	0.930503	0.899801	724	81.2186	6.11279
1247	328724888	PREDICTED: DNA topoisomerase 2	212.057	367.582	366.641	15.22	17.7	14.77	23	26	22	0.892371	0.876492	0.874102	1.02428	1.06377	0.957766	1537	173.272	8.79248
1248	641664097	PREDICTED: DNA topoisomerase 2-binding protein 1-A-like		0			2.43		2	1		NA	0.874294	NA	NA	0.788658	NA	617	68.7689	6.68311
1249	328697671	PREDICTED: DNA topoisomerase 3-beta-1			0			1.41		1	1	NA	NA	1.1049	NA	NA	0.866796	853	96.7226	8.52881
1250	328723883	PREDICTED: DNA topoisomerase I, mitochondrial isoform X2	61.0667	87.5775	62.2951	7.39	13.74	9.9	5	10	7	1.00805	1.00406	0.883412	1.05071	1.06576	0.991828	677	79.5202	9.34912
1251	641654277	PREDICTED: DNA-(apurinic or apyrimidinic site) lyase	0	54.3754	84.7097	2.52	21.45	12.3	1	7	4	0.700562	1.07609	0.960776	1.05273	1.12464	0.94916	317	36.2925	8.66064
1252	193613224	PREDICTED: DNA/RNA-binding protein KIN17		61.6316	45.7148		4.59	4.59	1	2	2	NA	0.8191	1.09921	NA	1.12409	1.25065	392	45.2005	9.27588
1253	641678671	PREDICTED: DNA-3-methyladenine glycosylase-like		0			4.13		1	1		NA	1.0261	NA	NA	1.10714	NA	242	27.6658	8.38232
1254	328713218	PREDICTED: DNA-directed RNA polymerase I subunit RPA1	45.2	31.81	0	0.49	1.4	1.22	1	2	2	0.895951	0.861254	0.85932	0.954375	0.889071	0.909829	1646	185.914	7.94287
1255	328704219	PREDICTED: DNA-directed RNA polymerase I subunit RPA2		34.31	53.0176		4.28	2.85	1	4	3	NA	0.926392	0.829831	NA	0.963231	0.947663	1121	127.664	8.29443
1256	193700005	PREDICTED: DNA-directed RNA polymerase II subunit RPB1-like	35.13	138.091		3.06	7.14		6	1		0.924497	0.86057	NA	1.011	1.09322	NA	1862	205.859	7.28369
1256	328720060	PREDICTED: DNA-directed RNA polymerase II subunit RPB1-like	0	45.22	45.9184	1.62	7.42	7.69	1	4	4	0.982323	0.992624	0.966685	0.734077	0.796106	0.878945	741	77.9444	7.15186
1256	641677178	PREDICTED: DNA-directed RNA polymerase II subunit RPB1-like		150.62	147.937		8	6.23	3	3	12	NA	0.891874	0.907818	NA	0.906489	1.06615	1862	205.996	7.38623
1256	641664786	PREDICTED: DNA-directed RNA polymerase II subunit RPB1-like isoform X2		0	20.06		2.68	2.68	2	1	1	NA	1.10822	1.14489	NA	1.14044	0.708039	635	63.7204	8.60205
1257	328710107	PREDICTED: DNA-directed RNA polymerase II subunit RPB9-like		21.45	0		29.82	10.53	2	3	1	NA	0.878079	1.00312	NA	0.819568	0.962249	114	13.1843	6.75635
1258	641664214	PREDICTED: DNA-directed RNA polymerase III subunit RPC1		30.11			0.79		1	1		NA	1.07042	NA	NA	0.881012	NA	1389	156.08	8.20654
1259	193599220	PREDICTED: DNA-directed RNA polymerase III subunit RPC2	0	53.9607	0	1.53	2.25	1.53	1	2	1	1.01431	0.812853	0.871046	1.53191	1.03032	0.812887	1112	126.1	8.08936
1260	641654009	PREDICTED: DNA-directed RNA polymerase III subunit RPC3-like		27.42	0		2.07	2.27	1	1	1	NA	1.11636	1.38373	NA	0.857808	1.63225	484	56.8732	8.57275
1261	193704512	PREDICTED: DNA-directed RNA polymerases I and III subunit RPAC1	31.65	35.2079	45.2659	2.15	17.23	6.15	1	5	2	0.813747	1.16589	1.44865	0.893475	0.971108	0.857374	325	37.1425	7.1665
1262	328696808	PREDICTED: DNA-directed RNA polymerases I, II, and III subunit RPABC4		0			11.67		1	1		NA	0.91853	NA	NA	0.9525	NA	60	7.00755	9.0415
1263	193603498	PREDICTED: DNA-directed RNA polymerases I, II, and III subunit RPABC5	48.93	52.33	42.288	13.43	29.85	29.85	1	2	2	1.02781	0.872315	0.907061	1.05921	0.996768	0.91058	67	7.67	7.76709
1264	193617724	PREDICTED: dnaJ homolog subfamily B member 11	43.8633	63.56	57.93	7	5.04	9.52	2	2	3	1.1221	1.08734	0.873266	1.10625	0.871015	0.877943	357	40.7822	5.74463
1265	328712124	PREDICTED: dnaJ homolog subfamily B member 14-like		0			2.78		1	1		NA	0.903934	NA	NA	0.914499	NA	324	37.7863	8.92432
1265	328712126	PREDICTED: dnaJ homolog subfamily B member 14-like	34.04	41.6918	39.3	4.35	6.25	12.23	2	2	4	0.960369	0.785225	0.71745	0.966716	0.839336	0.935701	368	42.9696	8.95361
1266	641681106	PREDICTED: dnaJ homolog subfamily B member 9-like, partial			0			8.91		2	1	NA	NA	1.40106	NA	NA	1.52349	202	24.1603	9.64209
1267	193700116	PREDICTED: dnaJ homolog subfamily C member 1	38.2467	32.59	74.4075	4.03	1.79	6.26	2	1	3	1.01895	0.910397	1.11868	0.816712	0.750362	0.824818	447	51.6025	8.95361
1268	641675907	PREDICTED: dnaJ homolog subfamily C member 11	0	48.77	104.994	1.93	7.03	11.07	1	4	6	1.07848	1.26072	1.21056	1.35283	1.14716	1.19824	569	64.5335	7.75244
1269	641659996	PREDICTED: dnaJ homolog subfamily C member 13 isoform X2	0	33.5	56.8169	0.86	2.12	3.16	2	5	7	0.967814	0.998013	0.901521	1.03232	1.09382	0.964379	2217	252.66	7.06396
1270	193688346	PREDICTED: dnaJ homolog subfamily C member 16	0			0.9			1			1.02462	NA	NA	0.998289	NA	NA	779	90.5895	8.29443
1271	641665939	PREDICTED: dnaJ homolog subfamily C member 17-like	49.14			4.01			1			0.551175	NA	NA	0.701809	NA	NA	274	31.4135	9.96436
1272	193603414	PREDICTED: dnaJ homolog subfamily C member 2	71.9978	201.891	165.388	10.76	15.1	17.36	6	8	10	0.951433	1.03613	0.939041	0.99459	0.883947	0.913136	576	67.5537	8.5874
1273	193620476	PREDICTED: dnaJ homolog subfamily C member 3	101.72	50.7533	146.278	9.63	17.42	16.6	4	8	7	1.05078	1.08271	1.02527	0.97553	1.26333	0.966569	488	56.6255	6.97607
1274	641648655	PREDICTED: dnaJ homolog subfamily C member 8	34.25	0	41.71	4.05	4.05	3.64	1	1	1	0.99534	0.826736	1.20599	1.10414	0.901009	1.09725	247	29.4142	9.14404
1275	328698011	PREDICTED: dnaJ homolog subfamily C member 9-like	0	0	29.36	3.89	3.89	8.17	1	1	2	0.895719	0.757245	0.823447	1.10538	0.866283	0.921647	257	30.2663	8.47021
1276	328722555	PREDICTED: dnaJ protein homolog 1-like	48.3914	109.854	70.7864	14.33	28.36	30.12	5	9	10	0.99404	0.951398	0.956988	1.00619	1.01397	0.997375	342	38.0994	9.1001
1277	641655617	PREDICTED: DNL-type zinc finger protein-like		35.34			6.08		1	1		NA	1.00753	NA	NA	1.04391	NA	148	16.7914	9.14404
1278	641676831	PREDICTED: dolichyl pyrophosphate Man9GlcNAc2 alpha-1,3-glucosyltransferase isoform X1		0	0		1.59	1.59	1	1	1	NA	0.792724	0.890588	NA	0.777215	1.04961	504	59.1511	9.02686
1279	328714905	PREDICTED: dolichyl-diphosphooligosaccharide--protein glycosyltransferase 48 kDa subunit	42.58	68.78	83.0757	5.76	10.83	17.05	2	4	6	1.24532	0.870302	1.04963	1.02981	0.938146	1.07738	434	48.851	6.25244
1280	641659939	PREDICTED: dolichyl-diphosphooligosaccharide--protein glycosyltransferase subunit 1	49.18	151.2	77.282	7.79	13.93	12.6	4	7	6	0.883677	0.915211	1.18938	0.823009	0.963581	0.991276	603	69.0168	7.91357
1281	193700086	PREDICTED: dolichyl-diphosphooligosaccharide--protein glycosyltransferase subunit 2	116.95	228.085	279.147	9.01	14.44	16.15	5	8	8	0.930767	0.87892	1.03257	0.919636	1.14064	0.745609	644	72.0381	8.93896
1282	193707027	PREDICTED: dolichyl-diphosphooligosaccharide--protein glycosyltransferase subunit DAD1	102.162	44.2491	61.7088	22.32	6.25	15.18	3	1	2	0.895739	1.08274	1.02447	0.946587	1.34935	1.04967	112	12.5115	8.47021
1283	328718938	PREDICTED: dolichyl-diphosphooligosaccharide--protein glycosyltransferase subunit STT3A	0	52.9199	71.39	1.66	7.06	2.63	1	5	2	1.17683	1.19609	1.63384	1.13591	1.01496	1.03285	722	82.0825	8.1626
1284	328714361	PREDICTED: dolichyl-diphosphooligosaccharide--protein glycosyltransferase subunit STT3B	38.71	37.48	50.08	4.96	5.21	2.67	4	3	2	0.997809	0.899415	1.06346	1.03611	1.01563	0.75278	787	88.7416	8.99756
1285	193683529	PREDICTED: dolichyl-phosphate beta-glucosyltransferase		46.8544	57.1573		3.68	3.68	1	1	1	NA	1.03218	1.07632	NA	1.19505	1.19355	326	37.5011	6.84424
1286	641673101	PREDICTED: dopamine beta-hydroxylase			32.64			1.82		1	1	NA	NA	0.852197	NA	NA	1.06874	606	68.0566	6.84424
1287	641665998	PREDICTED: dopamine N acetyltransferase-like	0			6.76			1			0.961027	NA	NA	1.08634	NA	NA	222	25.4077	6.354
1287	328719781	PREDICTED: dopamine N-acetyltransferase-like			18.71			7.88		2	1	NA	NA	1.13457	NA	NA	1.36883	165	18.9606	7.04932
1288	641678810	PREDICTED: dosage compensation regulator-like, partial	0	0	0	5.29	10.05	4.76	1	2	1	0.966293	1.03023	0.839069	0.89822	1.12227	0.956555	189	21.1303	7.85498
1289	641674272	PREDICTED: double-strand-break repair protein rad21 homolog	0	76.48	65.67	1.66	6.13	7.79	1	5	6	1.1179	0.805423	0.99915	1.24092	0.881385	1.09821	783	86.727	4.97021
1290	641666579	PREDICTED: double-stranded RNA-binding protein Staufen homolog 2	0	0	29.91	3.48	8.13	3.48	2	5	2	0.87992	0.927368	0.727515	1.26289	0.83969	0.835185	689	76.8987	9.40771
1291	641649533	PREDICTED: Down syndrome cell adhesion molecule-like protein Dscam2 isoform X28		45.8367			2.22		50	4		NA	1.00839	NA	NA	0.924992	NA	1982	218.445	6.39209
1291	641649573	PREDICTED: Down syndrome cell adhesion molecule-like protein Dscam2 isoform X48			26.82			1.93		51	4	NA	NA	0.881414	NA	NA	1.12586	1968	216.625	6.46826
1292	193704580	PREDICTED: Down syndrome critical region protein 3 homolog		23.15			2.7		1	1		NA	1.13695	NA	NA	1.00953	NA	296	33.0019	5.47803
1293	641668831	PREDICTED: DPH3 homolog		65.54	0		10	13.75	1	1	1	NA	1.12312	1.20296	NA	1.19949	1.51126	80	9.26412	4.24658
1294	193659915	PREDICTED: drebrin-like protein B	0	57.57	42.38	2.4	9.01	4.5	1	3	2	0.85713	1.09357	0.895666	0.809063	1.09	1.0925	333	37.997	4.77979
1295	193603468	PREDICTED: DTW domain-containing protein 2		0			4.42		1	1		NA	1.06071	NA	NA	1.18517	NA	249	28.8529	8.25049
1296	641675693	PREDICTED: dual 3',5'-cyclic-AMP and -GMP phosphodiesterase 11-like isoform X4	0	36.2	15.56	0.74	2.6	0.74	1	3	1	1.11376	1.00342	1.07274	0.781365	0.950799	1.12568	1078	120.186	6.48096
1297	328708346	PREDICTED: dual oxidase maturation factor 1		0			2.99		1	1		NA	3.1071	NA	NA	0.625389	NA	435	48.7911	8.79248
1298	328707315	PREDICTED: dual specificity mitogen-activated protein kinase kinase 4-like isoform X2	0	32.41	74.0734	1.89	4.25	10.61	1	2	5	0.612646	0.761617	0.729712	0.63819	0.714417	0.79468	424	47.74	7.85498
1299	193702398	PREDICTED: dual specificity mitogen-activated protein kinase kinase 6	20.75	32.46	30.68	2.37	9.47	9.47	1	3	3	0.812727	1.00241	1.10295	1.06243	0.958295	0.854974	338	37.8553	7.89893
1300	193643670	PREDICTED: dual specificity mitogen-activated protein kinase kinase dSOR1	0	90.6804	24.69	1.5	11.97	12.22	1	4	4	0.935023	0.718796	0.993692	2.03513	1.03582	0.968388	401	43.8823	6.21436
1301	641665566	PREDICTED: dual specificity protein kinase CLK2 isoform X5	37.63	34.04	37.45	11.73	5.87	12	4	1	3	0.847851	1.02765	0.908944	1.08576	1.23675	0.951725	375	44.1775	8.27979
1302	328702253	PREDICTED: dual specificity protein phosphatase 12			0			3.43		1	1	NA	NA	1.11749	NA	NA	1.12893	321	36.2294	8.63135
1303	193587180	PREDICTED: dymeclin		26.43	38.2399		2.58	4.51	1	2	3	NA	1.56487	0.975559	NA	1.44099	0.955353	621	71.25	5.8335
1304	641664980	PREDICTED: dynactin subunit 1-like isoform X3	32.27	107.266	90.4752	0.93	3.41	5.9	1	4	7	1.13645	0.996582	1.04047	1.36019	1.06703	0.956976	1289	146.097	5.50342
1305	193697422	PREDICTED: dynactin subunit 4	0	0	29.42	2.14	5.13	7.91	1	2	4	0.977405	1.10585	1.13724	0.970086	0.867723	1.04739	468	53.9843	7.89893
1306	641654500	PREDICTED: dynamin isoform X4		134.934			12.71		2	1		NA	1.46235	NA	NA	1.37213	NA	873	97.9132	7.66455
1306	641654506	PREDICTED: dynamin isoform X7	100.042	124.538	42.34	11.51	13.05	12.81	10	1	11	1.08469	0.782024	0.969738	1.08926	0.904987	1.0187	843	94.9177	7.66455
1307	193657155	PREDICTED: dynamin-1-like protein	84.1575	109.997	202.51	13.33	17.73	17.16	9	10	11	0.959177	1.28857	1.16467	1.06484	1.20237	1.18037	705	79.3177	6.7417
1307	328700010	PREDICTED: dynamin-1-like protein		32.5692			4.37		5	1		NA	0.947368	NA	NA	0.878548	NA	663	75.8074	5.84619
1307	328709533	PREDICTED: dynamin-1-like protein	67.1488	0	73.4271	6.71	2.68	11.62	3	1	7	1.12975	0.936663	0.928797	1.00256	0.588245	0.839232	671	76.3089	5.46533
1307	641654055	PREDICTED: dynamin-1-like protein	44.23			4.2			1			1.02646	NA	NA	0.968746	NA	NA	691	78.5565	6.31592
1308	328711879	PREDICTED: dynamin-like 120 kDa protein, mitochondrial isoform X1		234.702			11.63		7	11		NA	1.26263	NA	NA	1.18884	NA	946	109.799	7.88428
1308	328711882	PREDICTED: dynamin-like 120 kDa protein, mitochondrial isoform X2	57.4926		239.901	8.23		13.17	7		13	0.969098	NA	1.31286	1.05792	NA	1.22539	911	105.812	8.35303
1309	328718421	PREDICTED: dynein beta chain, ciliary		44.13			0.51		2	2		NA	1.08446	NA	NA	1.1016	NA	4470	513.017	5.73193
1310	641669310	PREDICTED: dynein heavy chain 12, axonemal		0			0.27		1	1		NA	0.963048	NA	NA	0.698848	NA	4006	460.149	6.07471
1311	641660529	PREDICTED: dynein heavy chain 2, axonemal-like	0			2.55			1			1.63197	NA	NA	2.57615	NA	NA	274	31.5515	8.47021
1312	641658899	PREDICTED: dynein heavy chain 5, axonemal		0	44.01		0.15	0.15	1	1	1	NA	1.73651	1.09805	NA	1.89299	1.24514	4653	536.073	6.55127
1313	193582590	PREDICTED: dynein heavy chain, cytoplasmic isoform X2	136.772	585.71	438.958	4.66	11.87	10.84	20	53	45	0.975832	1.05244	0.993338	1.04824	0.977977	0.969453	4677	534.429	6.20166
1314	193687024	PREDICTED: dynein light chain 1, cytoplasmic	53.2236	48.6	75.7797	32.58	20.22	32.58	3	2	3	0.913816	0.998701	0.887346	0.976443	1.04575	0.948992	89	10.3671	7.37158
1315	641681383	PREDICTED: dynein light chain Tctex-type 1-like, partial	33.81	48.95	0	19.05	19.05	19.05	1	1	1	0.948615	0.947866	0.926252	1.15298	1.17981	1.39259	63	7.37868	4.77979
1316	328701538	PREDICTED: dysbindin protein homolog		25.3	55.86		4.84	9.68	1	1	2	NA	0.867543	0.912807	NA	0.988699	0.837968	248	28.5862	4.79248
1317	641657088	PREDICTED: dyslexia-associated protein KIAA0319-like protein		32.56			1.25		1	1		NA	1.17563	NA	NA	0.83213	NA	958	106.212	6.01123
1318	641667476	PREDICTED: dystonin isoform X17	300.18			8.79			47			1.09548	NA	NA	1.19348	NA	NA	5144	589.85	6.53662
1319	641677547	PREDICTED: dystrobrevin beta isoform X3			0			2.64		3	1	NA	NA	1.11904	NA	NA	1.28953	643	71.8947	8.39697
1320	641663703	PREDICTED: dystroglycan	0	93.8592	107.727	2.99	8.68	7.56	3	8	8	1.16492	1.16695	1.19764	1.18783	1.06368	1.04086	1071	120.422	5.93506
1321	641654957	PREDICTED: dystrophin, isoforms A/C/F/G/H-like isoform X2	0	95.7363	63.6399	0.41	5.85	4.23	1	13	10	0.979706	1.02046	1.08158	1.18479	0.940918	1.00505	2411	276.985	6.17627
1322	328722010	PREDICTED: E3 SUMO-protein ligase PIAS2-like		32.4476	47.8188		11	8.7	6	5	4	NA	0.777005	0.939392	NA	0.827228	0.90253	609	69.348	9.27588
1323	641671627	PREDICTED: E3 SUMO-protein ligase RanBP2 isoform X2	240.859	376.334	315.614	10.52	13.14	12.66	24	29	27	0.966249	0.901856	0.905514	0.989226	0.980328	0.916419	2291	258.667	5.88428
1324	193678945	PREDICTED: E3 ubiquitin-protein ligase Bre1		96.456	93.8345		8.92	8.71	1	6	6	NA	1.20363	0.9097	NA	0.821816	0.993741	953	111.599	6.23975
1325	328717382	PREDICTED: E3 ubiquitin-protein ligase CBL-B			0			2.84		1	1	NA	NA	1.63721	NA	NA	0.773806	458	52.9695	7.15186
1326	641676740	PREDICTED: E3 ubiquitin-protein ligase CHFR-like isoform X3		40.5			6.69		4	2		NA	0.966361	NA	NA	0.99234	NA	329	38.0795	6.45557
1327	328705493	PREDICTED: E3 ubiquitin-protein ligase highwire-like			0			1.49		1	1	NA	NA	1.03329	NA	NA	1.34939	738	83.0304	7.28369
1328	193699903	PREDICTED: E3 ubiquitin-protein ligase listerin	25.2	28.09	84.3304	0.43	2.9	3.7	1	4	6	0.919672	0.984242	0.911202	0.630053	1.04412	0.913942	1622	186.888	6.44287
1329	193666847	PREDICTED: E3 ubiquitin-protein ligase MARCH5-like	0	0	0	3.07	3.07	3.07	1	1	1	1.15856	0.882674	0.738753	0.827984	0.948522	0.722433	293	33.5716	5.33838
1330	641675441	PREDICTED: E3 ubiquitin-protein ligase mib1-like isoform X2			0			0.81		2	1	NA	NA	1.11606	NA	NA	1.12326	1603	174.337	6.65381
1331	328707638	PREDICTED: E3 ubiquitin-protein ligase msl-2			0			3.13		1	1	NA	NA	0.883157	NA	NA	1.06054	383	43.7694	6.29053
1332	328705870	PREDICTED: E3 ubiquitin-protein ligase NEDD4 isoform X2	40.82	68.1848	39.69	3.45	6.66	5.92	3	6	5	0.945048	0.914857	1.07855	1.03229	0.916764	1.03002	811	93.1663	5.41455
1333	193627226	PREDICTED: E3 ubiquitin-protein ligase parkin			0			3.59		1	1	NA	NA	1.07466	NA	NA	1.07681	446	50.9317	6.82959
1334	193589560	PREDICTED: E3 ubiquitin-protein ligase RBBP6		0	0		1.68	1.31	1	2	2	NA	1.1384	0.738701	NA	0.766057	1.00596	1607	184.771	9.72998
1335	641671392	PREDICTED: E3 ubiquitin-protein ligase RFWD3 isoform X2		40.32	37.82		1.4	1.4	2	1	1	NA	0.75602	0.732668	NA	1.03493	0.984638	712	78.2251	4.98291
1336	193643594	PREDICTED: E3 ubiquitin-protein ligase RING1-like		45.3	43.6876		6.87	17.91	4	2	5	NA	0.88982	1.09387	NA	1.03951	1.09828	335	37.8872	8.39697
1337	193610656	PREDICTED: E3 ubiquitin-protein ligase RING2-like	0			3.58			1			1.04422	NA	NA	1.15916	NA	NA	335	38.2276	8.52881
1338	641676530	PREDICTED: E3 ubiquitin-protein ligase RNF126-like isoform X2		0	14.8		6.56	3.01	2	2	1	NA	1.08798	0.911172	NA	0.88931	1.16051	366	40.0902	4.99561
1339	193685905	PREDICTED: E3 ubiquitin-protein ligase RNF12-B-like	48.7811	54.9229	49.2336	7.44	7.44	7.44	2	1	2	1.00949	0.83364	0.849428	0.565649	0.481146	0.472345	309	31.4319	9.0415
1340	328697154	PREDICTED: E3 ubiquitin-protein ligase RNF8-like isoform X2	0	0	0	3.07	3.07	3.07	1	1	1	0.974045	1.12942	0.747764	1.02189	0.946292	0.840255	326	35.8845	5.85889
1341	193698855	PREDICTED: E3 ubiquitin-protein ligase SHPRH-like isoform X1			29.29			1.7		4	1	NA	NA	0.9039	NA	NA	0.903616	1178	135.579	7.62061
1341	641666516	PREDICTED: E3 ubiquitin-protein ligase SHPRH-like isoform X2		22.29			1.1		2	1		NA	0.67216	NA	NA	0.709633	NA	1095	126.127	7.37158
1342	328707681	PREDICTED: E3 ubiquitin-protein ligase synoviolin B-like		33.55			1.39		1	1		NA	1.10068	NA	NA	0.633246	NA	646	71.6918	6.53662
1343	641660477	PREDICTED: E3 ubiquitin-protein ligase TRIM9-like		0			1.68		1	1		NA	1.03062	NA	NA	1.03922	NA	595	66.4352	6.30322
1344	641646945	PREDICTED: E3 ubiquitin-protein ligase TRIP12 isoform X3	0	55.1929	99.8829	0.51	2.85	4.43	1	4	8	0.985626	1.02526	0.972068	1.16333	0.950941	1.0183	1966	217.355	7.59131
1345	193638845	PREDICTED: E3 ubiquitin-protein ligase UBR2	29.25	83.7514	48.35	0.99	3.14	2.65	2	6	5	0.892804	1.09879	0.967579	0.871468	0.86318	0.860675	1814	207.899	6.12549
1346	641674407	PREDICTED: E3 ubiquitin-protein ligase UBR4	23.12	178.349	149.155	1	3.03	5.48	6	16	29	1.00942	1.03667	0.953941	0.966152	0.964583	0.947004	5108	578.183	6.11279
1347	641666358	PREDICTED: E3 ubiquitin-protein ligase UBR5 isoform X4	32.1967	176.164	171.587	3.01	6.42	7.31	8	17	18	0.92019	0.920874	0.954584	1.03505	0.886397	1.01652	2928	323.302	5.73193
1348	328718179	PREDICTED: E3 ubiquitin-protein ligase UHRF1-like		21.34			2.93		2	1		NA	1.06648	NA	NA	1.10849	NA	307	35.395	5.88428
1349	641669163	PREDICTED: E3 ubiquitin-protein ligase ZNRF2			42			4.29		1	1	NA	NA	0.974384	NA	NA	1.06748	210	22.6649	5.38916
1350	328718306	PREDICTED: E3 UFM1-protein ligase 1 homolog	32.6812	107.9	155.233	4.04	10.82	11.86	4	9	10	0.950676	1.06892	1.0404	0.913038	0.904777	0.903266	767	87.5123	5.80811
1351	641663417	PREDICTED: early endosome antigen 1-like isoform X2			27.19			2.33		2	1	NA	NA	1.23524	NA	NA	1.17102	601	70.1756	5.18604
1352	641656387	PREDICTED: ecdysone 20-monooxygenase-like isoform X2		0			1.74		2	1		NA	1.09287	NA	NA	0.944848	NA	518	58.9876	7.31299
1353	641663995	PREDICTED: ecdysone-induced protein 78C-like isoform X2			0			3.48		2	1	NA	NA	2.06346	NA	NA	1.25164	489	53.1511	7.15186
1354	193690888	PREDICTED: echinoderm microtubule-associated protein-like 2 isoform X2	125.733	169.902	134.892	13.17	20.54	16.29	9	15	12	1.05347	1.01298	1.08914	0.975614	0.948582	0.927856	706	77.2756	7.54736
1355	641670588	PREDICTED: ecotropic viral integration site 5 ortholog isoform X3			0			1.19		3	1	NA	NA	0.968901	NA	NA	0.994775	755	87.5198	5.93506
1356	328722122	PREDICTED: ectodysplasin-A-like		30.46			8.25		3	1		NA	0.779109	NA	NA	0.820425	NA	97	11.2296	8.41162
1357	193591961	PREDICTED: ectonucleoside triphosphate diphosphohydrolase 5	147.953	228.751	191.065	23.37	20	19.78	11	9	11	1.08228	1.07184	1.11066	0.916422	1.07787	0.965811	445	49.3885	5.78271
1358	641661883	PREDICTED: ectonucleotide pyrophosphatase/phosphodiesterase family member 5-like isoform X2		0	0		2.49	3.17	2	1	1	NA	0.949402	0.765192	NA	1.04069	0.807068	441	50.5134	8.92432
1359	328713330	PREDICTED: ectopic P granules protein 5 homolog			0			0.95		1	2	NA	NA	1.14553	NA	NA	0.985029	2418	278.447	6.3667
1360	193636601	PREDICTED: EF-hand domain-containing protein D2 homolog	0	0	0	5.26	16.75	16.75	1	3	3	1.1189	1.09636	0.939952	1.05013	0.863389	1.17982	209	24.1003	5.36377
1361	193629713	PREDICTED: egl nine homolog 1 isoform X2		0			3.89		2	1		NA	1.02053	NA	NA	0.897014	NA	257	29.5065	7.72314
1362	328721100	PREDICTED: EH domain-binding protein 1 isoform X2	0	39.5735	32	1.06	4.69	5.4	1	4	4	1.19956	1.23924	1.22946	0.887888	1.00295	1.20582	852	96.7319	6.0874
1363	193624744	PREDICTED: EH domain-containing protein 1	210.661	229.668	237.57	25.46	35.53	30.04	13	17	14	1.12266	1.09326	1.09151	1.60228	1.58822	1.66794	546	62.0944	7.09326
1364	193647984	PREDICTED: EH domain-containing protein 3-like	0	102.733	93.9111	4.83	8.77	11.09	2	5	6	1.03708	1.08404	1.04026	0.913605	1.0083	0.906538	559	63.7638	7.26904
1365	641668195	PREDICTED: eIF2B-alpha protein-like isoform X3	30.18	52.5	50.5012	5.88	9.34	13.15	2	3	4	1.01658	1.09763	0.955176	0.929696	0.885235	0.91963	289	32.2385	6.78564
1366	328706414	PREDICTED: ejaculatory bulb-specific protein 3-like	0	57.8143	30.36	5.52	18.4	5.52	1	3	1	0.723648	0.758519	0.939899	0.63382	0.922316	0.737696	163	18.6404	9.08545
1367	641651782	PREDICTED: ELAV-like protein 3 isoform X3		82.6976			24.19		2	1		NA	0.998675	NA	NA	0.956347	NA	401	43.6479	8.55811
1367	641651786	PREDICTED: ELAV-like protein 3 isoform X5	42.3635		125.295	11.59		21.16	4		1	0.793502	NA	1.1575	0.934203	NA	1.09898	397	43.1537	8.71924
1367	641651790	PREDICTED: ELAV-like protein 3 isoform X7			101.112			20.71		6	1	NA	NA	1.12138	NA	NA	1.01842	396	43.0818	8.93896
1367	641651792	PREDICTED: ELAV-like protein 3 isoform X8		87.1949			24.3		6	1		NA	0.833683	NA	NA	0.981367	NA	391	42.5494	8.66064
1368	193595390	PREDICTED: electron transfer flavoprotein subunit alpha, mitochondrial	554.079	495.375	447.265	32.14	38.99	39.29	10	11	13	1.31984	1.15771	1.2524	1.40017	1.39359	1.42147	336	35.1418	8.17725
1369	641660826	PREDICTED: electron transfer flavoprotein subunit beta	437.596	206.409	253.28	29.25	46.25	45.85	9	13	12	1.20284	1.19737	1.33115	1.50946	1.54562	1.47782	253	27.1879	8.49951
1370	328720634	PREDICTED: electron transfer flavoprotein-ubiquinone oxidoreductase, mitochondrial	138.014	141.758	175.007	18.77	27.08	21.1	10	15	13	1.28184	1.29876	1.11633	1.42961	1.63984	1.65917	602	65.9272	6.63916
1371	641662724	PREDICTED: elongation factor 1-alpha	1223.55	1135.98	1004.07	26.62	33.98	26.41	13	13	12	0.876249	0.934628	0.800008	0.888102	0.876482	0.84058	462	50.2464	9.0415
1372	193692982	PREDICTED: elongation factor 1-gamma	383.459	497.234	469.508	32.94	25.18	29.41	16	10	12	0.905369	0.788342	0.91391	0.85082	1.00396	0.765695	425	48.7515	6.0874
1373	328718311	PREDICTED: elongation factor G, mitochondrial	92.5438	82.0269	71.3666	6.98	10.47	8.05	5	7	6	1.39861	1.24129	1.28402	1.1453	1.24611	1.04802	745	83.5447	6.81494
1374	641678721	PREDICTED: elongation factor G-2, chloroplastic-like			42.87			1.51		1	1	NA	NA	0.808956	NA	NA	0.534157	398	44.2474	5.92236
1375	193650195	PREDICTED: elongation factor Ts, mitochondrial	80.6684	66.7867	74.5	11.18	14.8	13.29	4	5	4	1.11502	1.18494	1.19817	1.27875	1.01638	1.08992	331	36.6213	5.89697
1376	328696684	PREDICTED: elongation factor Tu GTP-binding domain-containing protein 1	48	46.6103	56.76	2.58	4.59	2.11	2	4	2	1.04592	0.973624	0.987276	0.99551	0.810106	0.992111	1045	117.133	5.90967
1377	193665787	PREDICTED: elongation factor Tu, mitochondrial	364.402	400.983	404.724	31.54	37.34	31.54	12	13	11	1.24276	1.23453	1.33063	1.18122	1.1897	1.22944	482	53.4868	8.646
1377	193669497	PREDICTED: elongation factor Tu, mitochondrial	59.1005	85.1253	72.258	4.09	10	13.86	1	3	5	1.01102	0.912974	1.27534	1.34017	1.07389	1.22926	440	48.6307	8.70459
1378	328699135	PREDICTED: elongation of very long chain fatty acids protein 4-like		0	0		4.26	4.26	1	1	1	NA	1.04723	0.777713	NA	1.10981	0.811206	282	33.7345	9.33447
1379	193676359	PREDICTED: elongation of very long chain fatty acids protein AAEL008004-like		0	41.02		3.6	3.6	1	1	1	NA	1.25852	1.23071	NA	1.76355	1.31222	278	33.4032	9.21729
1380	328701144	PREDICTED: elongation of very long chain fatty acids protein AAEL008004-like	0	0	17.15	4.89	4.89	4.89	1	1	1	0.925317	1.26111	1.21854	1.00687	1.02223	1.60107	348	40.8813	9.08545
1381	328712226	PREDICTED: elongator complex protein 1		52.4251	65.067		7.52	4.14	1	8	5	NA	1.08473	0.995616	NA	0.937027	1.03143	1184	136.229	5.92236
1382	328716292	PREDICTED: embryonic polarity protein dorsal-like		60.0902	34.76		6.2	3.72	3	3	2	NA	1.00012	1.33258	NA	1.01076	0.857606	484	54.2735	6.90283
1382	641658514	PREDICTED: embryonic polarity protein dorsal-like isoform X2	40.33			6.31			3			1.24976	NA	NA	0.987049	NA	NA	539	60.0732	6.32861
1383	641661172	PREDICTED: endochitinase	54.67	40.29	28.16	1.31	3.36	3.74	1	2	2	1.29346	1.02905	1.26953	1.05095	1.03757	0.922122	535	60.4215	6.07471
1384	193582614	PREDICTED: endonuclease G, mitochondrial-like		14.61	0		2.7	6.42	1	1	2	NA	1.37015	1.17116	NA	1.81942	1.26847	296	34.4675	8.83643
1385	641662601	PREDICTED: endophilin-A isoform X4	40.14	49.88	43.0713	9.01	10.99	9.3	3	4	3	1.14918	1.13894	1.109	0.82173	1.02789	1.29577	355	39.9512	5.75732
1386	641665648	PREDICTED: endophilin-B1 isoform X2		0	35.18		6.67	3.94	2	2	1	NA	0.735254	0.893495	NA	1.00086	0.79062	330	37.0659	6.80029
1387	328703032	PREDICTED: endoplasmic reticulum aminopeptidase 1-like		0	25.76		0.8	2.31	1	1	3	NA	0.853598	0.904828	NA	0.914794	0.993197	995	114.084	5.92236
1388	641656188	PREDICTED: endoplasmic reticulum aminopeptidase 2-like		18.34	62.7		3.03	2.06	1	2	2	NA	0.964952	1.04475	NA	0.951503	1.12147	923	106.565	7.94287
1389	641655885	PREDICTED: endoplasmic reticulum lectin 1 isoform X2		60.0761	45.6636		5.96	6.35	2	3	3	NA	1.01582	1.29134	NA	0.959393	1.01273	520	60.2874	6.82959
1390	328710837	PREDICTED: endoplasmic reticulum mannosyl-oligosaccharide 1,2-alpha-mannosidase		0			1.7		1	1		NA	0.99564	NA	NA	1.07705	NA	588	67.3798	6.53662
1391	328717671	PREDICTED: endoplasmic reticulum metallopeptidase 1-like	38.7	87.8933	65.5554	2.21	6.53	3.43	2	6	3	1.02889	1.07996	1.03161	0.875426	1.07008	1.29381	904	102.13	8.01611
1391	641662411	PREDICTED: endoplasmic reticulum metallopeptidase 1-like	0	0	40.31	1.26	3.21	0.8	1	3	1	0.968381	0.812551	0.750201	0.905509	0.841016	0.636784	873	96.9081	7.23975
1392	193678927	PREDICTED: endoplasmic reticulum resident protein 29	99.6125	137.182	149.608	20.56	20.56	27.42	5	5	7	0.937851	1.17745	1.34457	0.969919	1.25494	0.903409	248	28.5118	6.93213
1393	193709296	PREDICTED: endoplasmic reticulum resident protein 44-like	148.593	296.45	211.602	15.16	20.29	19.56	6	8	8	0.965838	0.950065	1.09299	0.847394	1.04694	0.938115	409	47.106	6.43018
1394	641651717	PREDICTED: endoplasmic reticulum-Golgi intermediate compartment protein 2		24.13	0		7.47	3.57	1	2	1	NA	0.947626	0.888091	NA	0.853238	0.929642	308	35.555	6.37939
1395	193627365	PREDICTED: endoplasmic reticulum-Golgi intermediate compartment protein 3			19.59			3.22		1	1	NA	NA	1.05707	NA	NA	1.0037	404	45.6756	7.25439
1396	328725267	PREDICTED: endoplasmic reticulum-Golgi intermediate compartment protein 3-like, partial			0			8.53		1	1	NA	NA	1.01	NA	NA	1.15042	129	14.5152	6.53662
1397	193643557	PREDICTED: endoplasmin	359.857	453.559	533.229	23.34	23.72	25.64	19	19	19	0.909741	0.906919	0.989493	0.973874	1.02106	0.89191	784	89.1357	4.94482
1398	328696730	PREDICTED: endoribonuclease dcr-1 isoform X2	65.4213	130.454	122.981	1.82	9.16	8.01	3	14	12	0.801992	0.997071	1.00309	0.794052	0.895743	0.894954	1648	190.365	6.91748
1399	328716579	PREDICTED: endoribonuclease Dcr-1-like		37.12	0		0.62	1.06	1	1	1	NA	0.892059	1.34419	NA	0.856258	1.08879	1609	185.543	6.25244
1400	193594274	PREDICTED: endothelin-converting enzyme 1		0			1.02		1	1		NA	1.25863	NA	NA	1.03455	NA	784	90.0418	6.69775
1401	328722814	PREDICTED: endothelin-converting enzyme 1-like	94.2425	133.737	106.359	10.89	6.88	8.39	11	7	6	0.963576	1.05579	0.921634	0.948193	0.967109	1.14806	799	89.5683	6.55127
1402	328710276	PREDICTED: engulfment and cell motility protein 1	0	31.88	0	1.36	1.36	1.36	1	1	1	0.771357	1.10921	0.961027	0.791643	1.04441	1.32806	733	83.2956	5.97314
1403	193599066	PREDICTED: enhancer of mRNA-decapping protein 3 isoform X1		49.0233			9.24		2	4		NA	0.928859	NA	NA	0.93142	NA	433	48.0027	8.42627
1403	328713349	PREDICTED: enhancer of mRNA-decapping protein 3 isoform X2	15.75		66.0433	4.24		13	1		4	0.972444	NA	0.876963	1.05504	NA	1.04038	377	41.9127	8.68994
1404	641657701	PREDICTED: enhancer of mRNA-decapping protein 4-like	34.4	45.0351	39.73	10.22	21.17	10.22	1	3	1	0.270883	0.79042	0.337179	0.263138	0.770643	0.474075	137	15.6253	7.44482
1405	641665215	PREDICTED: enkurin-like			0			3.35		2	1	NA	NA	1.10053	NA	NA	1.52923	209	24.2782	9.56885
1406	193669445	PREDICTED: enolase	1033.67	797.455	581.771	42.14	39.86	37.81	18	17	15	1.16963	1.17513	1.08513	1.09925	1.09184	1.07464	439	47.2635	5.8208
1407	193587225	PREDICTED: enolase-phosphatase E1	45.16	63.2521	42.0154	11.79	19.11	8.94	2	4	2	1.11108	1.20211	0.852818	0.859216	1.03596	0.887614	246	27.6361	4.75439
1407	641669828	PREDICTED: enolase-phosphatase E1 isoform X4	28.38			1.59			2			0.857637	NA	NA	1.11204	NA	NA	1256	142.023	6.771
1408	328721104	PREDICTED: enolase-phosphatase E1-like isoform X1	226.58	97.7867	139.942	2.79	6.13	6.13	1	2	2	1.04022	0.963157	0.861745	1.03066	0.999579	0.967952	359	38.027	4.41162
1409	641665605	PREDICTED: enoyl-CoA delta isomerase 2, mitochondrial		0	39.65		3.52	7.03	1	1	2	NA	1.21851	1.1752	NA	0.888777	1.06372	256	28.3849	8.48486
1410	641673985	PREDICTED: enoyl-CoA hydratase domain-containing protein 3, mitochondrial isoform X2	0	32.5	28.4186	2.95	5.54	8.86	1	2	3	0.997896	1.01187	1.08645	1.14818	1.26471	1.03793	271	29.7045	8.49951
1411	328708752	PREDICTED: enoyl-CoA hydratase, mitochondrial	195.645	132.054	113.293	30.48	31.16	23.97	9	7	6	1.0041	1.09043	1.22492	1.06334	1.15933	0.999043	292	31.4752	8.17725
1412	641680102	PREDICTED: ensconsin-like isoform X10	69.61			4.33			3			0.976308	NA	NA	1.03827	NA	NA	786	88.3422	6.44287
1412	641680104	PREDICTED: ensconsin-like isoform X11		41.6203	44.0067		4.65	3.61	11	3	3	NA	0.968732	0.949418	NA	0.903217	0.931635	775	85.5629	8.98291
1413	328714923	PREDICTED: ephrin type-A receptor 4-B isoform X9		53.44	0		5.04	1.29	10	4	1	NA	0.98402	0.944491	NA	0.918501	0.941899	1011	113.067	6.72705
1414	328710168	PREDICTED: epidermal growth factor receptor kinase substrate 8-like		34.25	41.3		3.99	1.65	1	3	1	NA	0.972188	1.16764	NA	0.977175	0.788467	726	82.3939	6.43018
1415	328705346	PREDICTED: epidermal growth factor receptor substrate 15-like 1		61.2326	60.6891		7.37	8.87	1	4	4	NA	0.691381	0.82375	NA	0.935389	0.73598	665	74.9774	5.12256
1415	328707402	PREDICTED: epidermal growth factor receptor substrate 15-like 1	0	63.06	36.9195	4.4	9.34	13.19	1	2	2	0.926088	1.02493	1.25519	1.0952	1.18254	1.14925	182	19.9435	9.21729
1416	328707920	PREDICTED: epithelial chloride channel protein-like		16.12	26.08		2.96	2.37	1	3	3	NA	0.960565	1.08855	NA	1.04935	1.1631	1182	129.791	7.51807
1417	328722138	PREDICTED: epsin-2 isoform X4	24.46	68.3298	46.3076	2.44	8.94	8.74	1	3	3	0.904717	0.950435	0.884818	1.38197	0.935078	0.854923	492	53.8281	6.03662
1418	328720503	PREDICTED: equilibrative nucleoside transporter 1		22.05	22.9		2.13	2.13	1	1	1	NA	0.651151	1.04062	NA	1.14006	1.35924	469	52.7534	5.78271
1419	193702331	PREDICTED: equilibrative nucleoside transporter 1-like isoform X1	0	73.3244	0	3.94	7.48	5.91	1	2	2	0.750553	0.929057	0.850732	0.831045	1.2298	0.924151	508	57.0813	7.15186
1420	193643388	PREDICTED: ER degradation-enhancing alpha-mannosidase-like protein 3	0	52.6031	40.33	1.4	2.33	0.93	1	2	1	1.10304	0.84348	0.794907	0.867458	0.821095	0.851233	858	96.6868	5.66846
1421	193669469	PREDICTED: ER lumen protein retaining receptor		50.1	58.87		3.77	9.91	1	1	2	NA	1.21944	1.12935	NA	1.16513	1.00609	212	24.7722	8.88037
1422	328712012	PREDICTED: ER membrane protein complex subunit 1 isoform X2	41.104	131.365	78.1789	5.36	8.15	7.81	5	6	6	0.921625	1.03229	1.11261	0.868918	0.976043	0.910662	896	99.3089	7.1958
1423	193704745	PREDICTED: ER membrane protein complex subunit 3-like	0	54.583	38.2304	13.25	6.02	13.65	3	1	3	1.14248	1.20004	1.97115	0.94444	1.04008	0.896152	249	28.3837	9.39307
1424	193634289	PREDICTED: erlin-1-like	34.04	62.5469	117.972	2.88	6.09	8.01	1	2	3	1.1258	1.2086	1.28107	1.18118	1.02658	1.25234	312	35.9838	6.53662
1425	641672411	PREDICTED: ero1-like protein			48.71			1.61		1	1	NA	NA	1.10781	NA	NA	0.902156	435	50.1907	6.37939
1426	328712869	PREDICTED: erythroid differentiation-related factor 1		32.69	0		1.78	1.44	1	2	2	NA	1.00568	1.09008	NA	0.695621	1.19115	1180	135.408	6.39209
1427	328712029	PREDICTED: ESF1 homolog		34.15	0		3.51	2.07	1	2	1	NA	0.990124	0.927953	NA	0.946569	1.03946	627	72.7368	5.10986
1428	328721270	PREDICTED: esterase E4-like		41.67	20.2		2.88	2.88	1	1	1	NA	1.16044	1.49541	NA	0.758319	1.06104	590	64.5821	5.8335
1428	328721613	PREDICTED: esterase E4-like		33.36			1.98		1	1		NA	1.11088	NA	NA	0.956816	NA	556	62.5273	6.93213
1428	328721932	PREDICTED: esterase E4-like			66.0018			8.84		8	3	NA	NA	1.10232	NA	NA	1.03652	577	63.3126	5.63037
1428	641675887	PREDICTED: esterase E4-like	68.7046	102.899	42.89	7.27	14.18	15.96	3	6	7	0.860085	1.07959	1.30305	1.10423	1.13984	1.18778	564	62.5606	5.97314
1429	641668493	PREDICTED: esterase FE4-like		30.21			16.22		4	2		NA	0.867262	NA	NA	0.918681	NA	222	24.7452	4.70361
1429	641672266	PREDICTED: esterase FE4-like		38.8701			8.43		2	4		NA	1.19349	NA	NA	0.885881	NA	534	60.5264	6.82959
1429	641681684	PREDICTED: esterase FE4-like	41.33		0	2.34		4.88	1		2	0.937338	NA	1.16041	1.02199	NA	0.878009	471	53.1752	7.29834
1429	328718963	PREDICTED: esterase FE4-like isoform X2	26.07	97.2031	171.942	11.38	11.56	18.53	5	5	9	1.10554	1.15655	1.05703	0.939945	0.938365	0.934807	545	60.8985	6.48096
1429	641681947	PREDICTED: esterase FE4-like, partial	71.3801	32.7352		10.17	16.95		1	1		1.17627	1.04335	NA	0.964258	1.00104	NA	177	20.0651	4.95752
1430	193591893	PREDICTED: estradiol 17-beta-dehydrogenase 11-like	38.8679	56.3672	38.4853	5.44	11.48	5.44	2	4	2	1.05827	1.12178	1.23522	1.02536	1.13025	0.834026	331	37.2588	8.86572
1431	193671820	PREDICTED: estradiol 17-beta-dehydrogenase 12-B-like		0			3.84		1	1		NA	0.820086	NA	NA	0.861331	NA	469	51.068	7.86963
1432	328724680	PREDICTED: estradiol 17-beta-dehydrogenase 12-like	215.953	167.664	137.5	27.57	42.7	28.38	9	12	9	0.986655	1.02623	0.993462	1.09108	0.998221	0.810779	370	39.9994	9.30518
1433	193605905	PREDICTED: ethanolamine-phosphate cytidylyltransferase	34.8	0	41.31	3.49	6.99	16.13	1	2	4	0.953306	1.03192	1.17492	0.926608	0.974302	1.14329	372	42.2562	6.68311
1434	193666972	PREDICTED: ethanolaminephosphotransferase 1		65.6367	74.37		2.33	2.33	1	1	1	NA	1.10627	0.933204	NA	0.976828	0.960457	387	44.5567	8.07471
1435	641649364	PREDICTED: ethylmalonyl-CoA decarboxylase-like	48.91	73.9425	82.1435	17.67	19.87	22.4	5	6	6	1.00885	0.953117	0.866231	0.97524	0.946009	0.837004	317	34.7128	7.69385
1436	193664366	PREDICTED: eukaryotic initiation factor 4A	880.413	1007.94	756.588	36.98	40.88	39.66	15	17	15	0.885182	0.860986	0.808449	0.950322	1.00565	0.822664	411	46.6467	5.56689
1437	193669397	PREDICTED: eukaryotic initiation factor 4A-III	146.892	150.122	193.238	20.45	20.45	20.2	11	11	10	0.883507	0.967331	0.985014	0.970864	1.03243	0.877656	401	45.9418	6.58057
1438	328704405	PREDICTED: eukaryotic peptide chain release factor GTP-binding subunit ERF3A	86.1614	86.98	257.409	21.08	18.99	18.29	12	10	11	0.932608	0.846771	0.84889	0.88975	1.08024	0.781825	574	63.4732	5.26221
1439	193643461	PREDICTED: eukaryotic peptide chain release factor GTP-binding subunit-like	143.921	83.6958	137.255	6.55	6.55	6.55	1	1	1	1.43067	1.27501	1.54913	0.851992	0.838927	0.864557	229	26.4753	8.68994
1440	193589590	PREDICTED: eukaryotic peptide chain release factor subunit 1 isoform X2	21.78	175.302	207.809	7.53	15.98	15.75	3	6	6	0.986686	0.923557	0.901203	0.953212	1.04235	0.870855	438	49.1174	5.97314
1441	641668467	PREDICTED: eukaryotic translation initiation factor 2 subunit 1	81.4512	165.189	102.702	16.41	18.84	20.67	6	7	8	1.0779	0.92775	1.04602	0.928149	1.07016	0.884222	329	37.1268	4.75439
1442	193647951	PREDICTED: eukaryotic translation initiation factor 2 subunit 2	100.577	91.7453	129.136	12.89	16.04	16.04	4	5	5	0.750673	1.00773	0.882627	0.951649	0.907397	0.87612	318	36.1162	7.29834
1443	193620460	PREDICTED: eukaryotic translation initiation factor 2 subunit 3	135.52	227.557	258.998	21.58	29.49	22.44	8	11	9	0.931899	0.876466	0.881577	1.0004	0.991826	0.934779	468	50.79	8.49951
1444	328717926	PREDICTED: eukaryotic translation initiation factor 2A	45.5843	246.579	143.782	18.04	20	16.07	11	11	9	0.963654	0.97159	0.924763	0.926428	0.943943	0.8879	560	63.0784	9.29053
1445	641669265	PREDICTED: eukaryotic translation initiation factor 2-alpha kinase isoform X2		0			1.04		2	1		NA	0.978106	NA	NA	0.682059	NA	772	88.165	7.02002
1446	193681093	PREDICTED: eukaryotic translation initiation factor 3 subunit A	150.491	363.561	209.474	17.99	18.98	17.4	19	19	18	0.862764	0.797108	0.831771	0.877891	0.954719	0.803541	1017	119.14	8.60205
1447	328721361	PREDICTED: eukaryotic translation initiation factor 3 subunit B	217.638	225.892	172.874	21.51	24.85	18.6	13	14	10	0.994841	0.938794	1.05905	0.937682	0.929973	0.908418	688	79.8825	6.99072
1448	328709325	PREDICTED: eukaryotic translation initiation factor 3 subunit C	208.506	396.083	232.518	18.62	21.36	18.4	19	21	18	0.858827	0.852824	0.90336	0.894203	0.968959	0.925925	913	105.482	6.81494
1449	328720748	PREDICTED: eukaryotic translation initiation factor 3 subunit D	78.2572	184.517	136.57	12.06	15.6	15.96	6	10	8	0.894934	0.876944	1.09116	0.897754	1.00217	0.880048	564	64.448	6.49365
1450	193678701	PREDICTED: eukaryotic translation initiation factor 3 subunit E-like	64.2075	132.801	135.369	13.93	30.14	28.08	6	12	12	0.874581	0.660849	0.989707	0.848795	0.869997	0.894139	438	51.8113	6.26514
1451	193676490	PREDICTED: eukaryotic translation initiation factor 3 subunit G-like	130.909	34.9		12.54	8.6		1	1		0.888821	1.22063	NA	0.77171	1.20927	NA	279	31.393	8.82178
1452	193657307	PREDICTED: eukaryotic translation initiation factor 3 subunit H	166.58	78.9054	149.696	11.18	12.39	17.52	4	4	6	0.773779	0.864851	0.873095	0.93677	0.997333	0.738582	331	37.5644	6.3667
1453	193657279	PREDICTED: eukaryotic translation initiation factor 3 subunit L	163.275	92.6405	84.3619	7.5	8.07	6.57	5	6	4	0.99416	0.967778	0.881571	0.987814	0.936618	0.8816	533	63.0491	6.49365
1454	641671823	PREDICTED: eukaryotic translation initiation factor 4 gamma 2	110.728	110.895	197.806	14.17	14.84	18.32	10	9	11	0.998968	0.934622	0.932051	0.961883	1.01008	0.87308	748	86.603	5.88428
1455	328702952	PREDICTED: eukaryotic translation initiation factor 4 gamma 3-like isoform X4	381.129	312.398	319.153	13.73	14.68	15.16	18	20	20	0.966898	0.982171	1.03785	0.955634	1.0077	0.92877	1471	166.051	6.34131
1456	328720911	PREDICTED: eukaryotic translation initiation factor 4B	37.8777	28.564	52.14	2.77	1.61	5.11	2	1	2	0.927526	0.881202	1.20489	0.824109	0.81625	1.15593	685	76.7991	5.52881
1457	193662114	PREDICTED: eukaryotic translation initiation factor 4E type 2	0	0	0	6.48	16.2	12.5	1	3	2	1.18386	0.932669	0.91638	0.867957	0.839009	1.00154	216	24.9406	8.96826
1458	193586985	PREDICTED: eukaryotic translation initiation factor 4H	113.271	135.648	125.821	36.12	32.7	33.84	7	7	7	1.05184	0.992856	0.954095	0.966662	0.969336	0.972272	263	28.7342	9.61279
1459	328715160	PREDICTED: eukaryotic translation initiation factor 5	67.1184	224.325	175.645	16.89	20.5	18.47	6	8	7	0.982967	0.951393	0.923411	1.07086	0.974883	0.924218	444	49.527	5.35107
1460	193627337	PREDICTED: eukaryotic translation initiation factor 5B	43.08	111.269	71.51	3.66	10.34	9.95	3	9	7	0.992949	0.922727	0.986223	0.974976	0.956875	0.842304	764	86.0087	7.47412
1461	641680759	PREDICTED: eukaryotic translation initiation factor 5B-like, partial		21.15	0		1.24	1.24	1	1	1	NA	1.19879	1.17894	NA	0.704335	0.728286	645	70.8401	6.18896
1462	193652448	PREDICTED: evolutionarily conserved signaling intermediate in Toll pathway, mitochondrial	28.3552	63.8655	60.3708	4.1	6.92	12.05	2	3	5	1.15983	1.33595	1.39123	1.1503	1.39814	1.10842	390	45.3996	8.1333
1463	328716024	PREDICTED: excitatory amino acid transporter 1 isoform X1			175.765			11.59		2	4	NA	NA	0.90855	NA	NA	0.960139	509	55.0779	5.57959
1463	641669714	PREDICTED: excitatory amino acid transporter 1 isoform X2	27.8182	89.249		4.95	9.07		2	3		0.856163	0.779496	NA	1.12885	1.02242	NA	485	52.4006	5.56689
1464	328717586	PREDICTED: excitatory amino acid transporter isoform X2		0	15.88		2.6	4.4	2	1	2	NA	1.42745	0.803226	NA	1.3337	0.936889	500	54.8143	7.89893
1465	328715758	PREDICTED: exocyst complex component 1		37.17	0		5.66	1.97	1	3	1	NA	0.909643	0.945277	NA	0.83009	1.39194	760	87.538	6.52197
1466	641651658	PREDICTED: exocyst complex component 1-like		0			5.8		1	1		NA	0.790594	NA	NA	0.981876	NA	293	33.5053	5.2876
1467	641658067	PREDICTED: exocyst complex component 2		29.32	46.53		4.3	2.15	1	4	2	NA	1.12709	1.00262	NA	1.09271	0.937957	884	100.586	5.5415
1468	328720341	PREDICTED: exocyst complex component 3	0	0	0	1.22	1.09	1.22	1	1	1	0.897396	1.11255	1.04626	1.0619	0.804531	0.849783	737	85.4713	6.50732
1469	328723338	PREDICTED: exocyst complex component 4		49.6733	22.44		6.68	2.45	1	5	2	NA	0.954298	1.01919	NA	0.95054	1.00416	898	103.716	6.90283
1470	328710342	PREDICTED: exocyst complex component 5		36.7573	27.656		5.03	2.23	1	3	2	NA	2.92473	1.14347	NA	2.80483	1.29493	716	82.2223	6.07471
1471	193624862	PREDICTED: exocyst complex component 6 isoform X1		0	0		1.83	0.92	1	1	1	NA	0.909284	1.02599	NA	1.02255	0.939782	763	88.2596	5.56689
1472	193669334	PREDICTED: exocyst complex component 7		0	0		1.44	1.44	1	1	1	NA	0.962649	0.927677	NA	1.0981	0.78453	693	79.4098	7.26904
1473	641673813	PREDICTED: exonuclease mut-7 homolog		36.87	33.3		1.64	3.78	1	1	2	NA	0.932097	0.831934	NA	0.762014	0.995815	608	70.0284	5.74463
1474	641674498	PREDICTED: exosome complex component MTR3	32.02	0	0	2.75	12.03	5.84	1	3	1	0.643129	1.09467	1.16464	0.993186	0.965333	1.30124	291	32.8303	5.5415
1475	193695380	PREDICTED: exosome complex component RRP4	61.5199	0	57.0828	4.11	8.22	13.7	1	2	4	0.896253	1.13559	0.931453	0.882931	1.10695	0.899918	292	32.407	9.01221
1476	328712784	PREDICTED: exosome complex component RRP41		44.34	67.9695		10.84	14.06	1	2	3	NA	0.931475	0.723084	NA	0.990639	0.658524	249	27.5521	7.78174
1477	193645775	PREDICTED: exosome complex component RRP42-like		99.1333	97.3975		19.03	14.53	1	5	4	NA	0.826229	0.87126	NA	1.05681	0.878656	289	31.1227	4.79248
1478	193664372	PREDICTED: exosome complex component RRP43-like		91.0959	53.05		17.23	11.24	1	3	2	NA	0.795068	0.849864	NA	0.973252	0.826057	267	29.5022	5.51611
1479	193652700	PREDICTED: exosome complex component RRP46		28.76	28.5		13.74	8.06	1	3	2	NA	0.839508	0.562646	NA	0.984323	0.655954	211	23.3924	6.52197
1480	641680626	PREDICTED: exosome complex exonuclease RRP44, partial		30.86	23.12		1.61	4.46	1	1	2	NA	0.774815	0.973355	NA	0.924751	0.933689	560	62.7924	6.59521
1481	328703207	PREDICTED: exosome complex exonuclease RRP44-like	0	38.2813	0	1.79	4.03	4.7	1	2	2	0.841538	1.09676	1.03642	1.52609	1.11423	1.25943	447	51.2528	8.33838
1482	193697404	PREDICTED: exosome component 10	0	32.78	0	1.08	2.71	3.92	1	2	3	0.931061	0.788193	0.878347	0.906869	0.7143	0.738564	739	85.6384	8.68994
1483	193587136	PREDICTED: exportin-1	149.531	205.183	253.802	11.58	9.36	15.66	12	10	16	0.909775	0.945981	0.942445	1.00037	1.01059	0.952264	1079	123.227	5.69385
1484	328712865	PREDICTED: exportin-2-like	40.6085	96.6744	138.987	6.34	9.44	7.63	5	6	5	0.920659	0.872927	0.782309	1.0141	1.30035	0.882744	773	88.014	5.21143
1484	328712883	PREDICTED: exportin-2-like		33.25	71.992		8.06	8.29	1	2	2	NA	0.972288	1.01815	NA	0.925664	1.19169	422	48.5871	4.95752
1485	641668603	PREDICTED: exportin-4-like	0	66.99	42.7133	0.8	7.51	2.65	1	9	3	0.87786	0.827711	0.913687	0.908756	0.886273	0.663368	1132	129.688	5.47803
1486	328699721	PREDICTED: exportin-5		82.4777	24.15		3.68	0.59	1	4	1	NA	0.952381	0.652427	NA	0.907893	0.398608	1196	137.582	6.13818
1487	193601276	PREDICTED: exportin-6	36.73	19.01	28.55	1.03	0.92	1.44	1	1	1	0.852367	1.3984	1.48433	0.685949	0.930359	1.76901	974	113.494	5.94775
1488	328716556	PREDICTED: exportin-7	0	42.46	39.82	0.91	3.17	5.35	1	3	5	0.949263	1.09795	1.15647	0.931496	0.619669	1.11551	1103	125.689	6.58057
1489	328707430	PREDICTED: extended synaptotagmin-2	88.64	112.18	143.321	9.81	12.47	9.2	8	10	7	1.15305	1.11581	1.0803	1.03179	1.07121	1.05255	826	92.4563	6.63916
1490	328698617	PREDICTED: eye-specific diacylglycerol kinase-like		0			1.73		5	1		NA	0.752291	NA	NA	0.875541	NA	693	77.4666	6.97607
1491	328713900	PREDICTED: facilitated trehalose transporter Tret1-2 homolog isoform X2	94.91	47	72.73	4.01	5.84	4.01	2	3	2	1.0276	0.919216	0.862759	0.884217	0.847589	0.62548	548	59.5455	8.25049
1492	193598979	PREDICTED: facilitated trehalose transporter Tret1-like	116.027	71.4933	124.132	4.12	10.11	5.99	2	4	3	0.917138	0.932303	0.8309	0.952564	0.917189	0.808251	534	57.5901	7.60596
1492	193613328	PREDICTED: facilitated trehalose transporter Tret1-like			0			2.22		1	1	NA	NA	1.07148	NA	NA	0.986125	541	59.5429	9.01221
1492	193688235	PREDICTED: facilitated trehalose transporter Tret1-like			0			1.61		1	1	NA	NA	0.880295	NA	NA	0.894001	560	62.4348	8.60205
1492	328697684	PREDICTED: facilitated trehalose transporter Tret1-like		59.4			4.47		1	3		NA	0.889416	NA	NA	0.817563	NA	492	53.8356	8.04541
1492	328699156	PREDICTED: facilitated trehalose transporter Tret1-like		55.89	41.7206		2.12	2.12	1	1	1	NA	0.85873	0.845354	NA	0.740882	0.716061	471	52.4071	8.71924
1492	328712527	PREDICTED: facilitated trehalose transporter Tret1-like		0			2.08		1	1		NA	1.1128	NA	NA	1.04499	NA	480	52.561	8.26514
1492	641667378	PREDICTED: facilitated trehalose transporter Tret1-like	0			1.46			1			1.21643	NA	NA	1.06141	NA	NA	478	52.5258	8.82178
1493	641674147	PREDICTED: facilitated trehalose transporter Tret1-like isoform X2		33			1.68		1	1		NA	1.05663	NA	NA	0.503164	NA	475	53.119	8.1626
1493	328719961	PREDICTED: facilitated trehalose transporter Tret1-like isoform X3		0			3.86		3	1		NA	1.08765	NA	NA	0.737448	NA	363	41.2216	9.53955
1493	641678063	PREDICTED: facilitated trehalose transporter Tret1-like isoform X3		43.03	54.9		1.41	1.41	3	1	1	NA	0.872296	0.740388	NA	0.831093	0.775167	495	53.7174	9.26123
1494	328712960	PREDICTED: FACT complex subunit spt16	35.71	75.5496	108.943	7.63	11.17	6.9	8	11	7	1.0066	0.99365	0.879434	1.04677	1.06419	1.07685	1101	125.34	6.30322
1495	193702327	PREDICTED: F-actin-capping protein subunit alpha-like	56.9	54.2272	45.2376	3.48	6.27	6.27	1	2	2	1.2092	1.23695	1.02113	0.845495	0.980041	1.18082	287	33.3125	5.17334
1496	193641161	PREDICTED: F-actin-capping protein subunit beta	44.2606	113.448	67.0863	6.67	12.98	21.75	2	4	5	1.0309	0.94768	1.07835	0.928102	1.04044	0.878509	285	32.0659	5.46533
1497	328697029	PREDICTED: factor VIII intron 22 protein-like		16.98			6.15		2	2		NA	1.0734	NA	NA	1.02907	NA	309	35.0778	5.79541
1498	193683479	PREDICTED: FAD synthase-like		0			6.54		1	2		NA	1.05049	NA	NA	0.974375	NA	321	37.422	5.69385
1499	641679385	PREDICTED: FAD-dependent oxidoreductase domain-containing protein 1-like	0	19.23	66.66	1.78	9.31	10.89	1	4	5	1.15937	1.13684	1.32855	1.16987	1.34482	0.994911	505	56.8674	6.02393
1500	641654373	PREDICTED: failed axon connections	357.147	285.111	193.519	26.32	29.47	33.16	8	8	9	0.844548	0.743046	0.834833	0.928866	0.93962	1.01759	380	43.1801	6.23975
1501	641662084	PREDICTED: Fanconi anemia group D2 protein homolog		44.006			2.69		1	3		NA	1.20985	NA	NA	1.0746	NA	1412	162.461	5.30029
1502	328697717	PREDICTED: Fanconi anemia group I protein homolog		26.09	0		0.52	0.59	1	1	1	NA	0.768719	1.11941	NA	0.815511	1.14049	1352	155.565	6.96143
1503	641661008	PREDICTED: far upstream element-binding protein 3 isoform X4	468.008	341.966	358.609	21.25	23.34	20.99	15	16	13	0.88223	0.849584	0.966027	0.992318	1.05045	0.976901	767	80.5251	7.13721
1504	641679501	PREDICTED: FAS-associated factor 1 isoform X2		0	47.47		1.82	2.58	2	1	1	NA	0.937767	1.15506	NA	1.12353	1.45621	660	74.7734	5.021
1505	193610557	PREDICTED: FAS-associated factor 2		35.58	0		5.91	2.73	1	2	1	NA	1.15391	1.37004	NA	1.59342	1.39104	440	50.6555	4.94482
1506	328720311	PREDICTED: fasciclin-1 isoform X3	403.757	292.836	374.07	18.87	17.09	19.17	13	12	14	0.83085	0.876144	0.860971	1.04227	1.06413	0.971218	673	76.2053	6.18896
1507	328699699	PREDICTED: fasciclin-2-like isoform X2		142.645	151.836		12.49	12.72	3	9	9	NA	0.913476	0.942667	NA	0.976985	0.969839	849	94.6021	6.07471
1507	641651172	PREDICTED: fasciclin-2-like isoform X3	71.8507			6.86			5			0.987708	NA	NA	1.03565	NA	NA	773	85.8407	6.16357
1508	328719746	PREDICTED: FAST kinase domain-containing protein 1		30.36	35.54		0.86	0.86	1	1	1	NA	1.07725	1.23876	NA	1.04511	1.13067	927	109.584	8.51416
1509	328718295	PREDICTED: FAST kinase domain-containing protein 5	34.13	39.63	55.5551	1.7	1.7	1.39	1	1	1	1.38296	1.04534	0.840073	0.899583	1.20684	0.965586	647	74.9555	8.95361
1510	193662021	PREDICTED: fatty acid 2-hydroxylase		0			3.33		1	1		NA	1.43708	NA	NA	1.38944	NA	330	38.3168	7.84033
1511	641675408	PREDICTED: fatty acid synthase	822.01	705.45	901.647	21.3	24.75	23.42	45	53	48	1.01093	0.92941	0.969645	0.961562	1.01024	0.876026	2404	267.384	5.85889
1511	641671563	PREDICTED: fatty acid synthase, partial	37.9	85.7108	102.11	2.73	2.78	4.91	5	1	3	0.903771	1.01194	1.10362	0.861327	0.778594	0.894281	1975	218.738	6.69775
1512	328703183	PREDICTED: fatty acid synthase-like	30.02	174.554	74.1935	5.51	8.85	6.59	11	19	14	1.02478	0.945277	1.09518	1.0004	0.876058	0.926949	2215	249.134	6.66846
1512	328710396	PREDICTED: fatty acid synthase-like	683.079	1097.42	952.161	24.06	26.45	27.57	46	50	50	1.06999	1.02369	1.01273	0.917531	0.949866	0.929007	2049	224.634	6.3667
1512	328710398	PREDICTED: fatty acid synthase-like	836.745	835.547	733.598	18.42	22.08	19.65	35	44	35	1.11851	0.994881	1.10449	0.984347	0.971305	0.892292	2020	223.195	5.73193
1512	641655347	PREDICTED: fatty acid synthase-like	335.721	257.003	256.208	8.07	12.04	6.57	5	11	5	0.932504	0.967838	0.957236	0.841392	1.00187	0.730228	1537	172.151	6.21436
1512	641655349	PREDICTED: fatty acid synthase-like	51.16	115.93	79.47	4.88	7.2	7.2	1	1	1	1.11259	0.973845	1.14	0.747222	0.64507	0.597579	389	42.2854	6.87354
1512	641655351	PREDICTED: fatty acid synthase-like	295.627	264.39	350.029	7.28	11.78	12.29	2	2	7	0.884209	0.842308	1.0077	0.950042	1.03707	1.13912	2555	285.423	6.78564
1512	641655358	PREDICTED: fatty acid synthase-like	211.986	257.067	246.393	6.72	10.69	9.58	4	4	5	0.859985	1.01183	1.1659	1.02282	1.05327	0.969526	1889	213.402	7.51807
1512	641655360	PREDICTED: fatty acid synthase-like		190.653	188.753		14.37	13.39	3	1	1	NA	0.842387	0.822354	NA	0.830087	1.19906	508	56.0295	6.1001
1512	641655370	PREDICTED: fatty acid synthase-like		147.827	159.98		14.74	14.5	1	1	1	NA	0.804356	1.12627	NA	0.817789	0.880923	814	91.8513	7.75244
1512	641679845	PREDICTED: fatty acid synthase-like		104.522	91.8462		5.17	4.82	1	5	3	NA	0.988209	0.813085	NA	0.856879	0.891749	1991	219.856	6.48096
1513	328705166	PREDICTED: fatty acid synthase-like isoform X1		1917.14			32.53		5	47		NA	1.35617	NA	NA	0.941255	NA	2395	259.365	6.12549
1513	328705168	PREDICTED: fatty acid synthase-like isoform X1	1258.26		1301.22	21.44		23.1	1		1	1.78499	NA	1.37939	1.31847	NA	1.68448	2113	229.501	6.48096
1513	328703972	PREDICTED: fatty acid synthase-like isoform X2	86.5716	236.512	224.713	1.96	10.48	9.19	5	22	19	0.902556	0.846657	0.920376	0.957527	0.890582	0.973058	2090	235.301	6.85889
1513	641657578	PREDICTED: fatty acid synthase-like isoform X2	1258.26	1212.65	1301.22	21.4	24.95	23.06	1	28	1	1.0253	1.58677	1.29339	1.04872	0.984344	0.786915	2112	229.418	6.48096
1513	328705164	PREDICTED: fatty acid synthase-like isoform X3	2051.36		2027.54	29.01		31.14	40		42	1.42774	NA	1.282	0.913153	NA	0.845145	2389	258.777	6.16357
1514	641655338	PREDICTED: fatty acid synthase-like, partial	138.555	242.326	199.634	7.7	12.06	11.52	14	11	11	0.969478	0.950387	0.934909	0.854932	0.93483	0.842994	1857	206.596	6.52197
1515	641650408	PREDICTED: fatty acyl-CoA hydrolase precursor, medium chain		63.53	57.94		2.5	1.31	1	2	1	NA	1.03294	1.10887	NA	0.970192	0.720763	761	82.8287	8.45557
1516	328706792	PREDICTED: fatty acyl-CoA reductase 1		0			1.43		1	1		NA	1.1102	NA	NA	1.01096	NA	559	64.1935	7.85498
1517	328718040	PREDICTED: fatty acyl-CoA reductase 1-like	37.73	77.729	134.442	4.37	9.13	11.11	2	5	6	1.16707	1.02668	1.21569	0.909598	1.00038	0.972672	504	57.6452	8.03076
1518	328703774	PREDICTED: fatty acyl-CoA reductase 1-like isoform X1	0	0	45.6276	2.2	4.2	5.8	1	2	3	0.942701	0.652435	0.813175	1.38062	0.86683	0.970807	500	57.6495	8.19189
1518	641659237	PREDICTED: fatty acyl-CoA reductase 1-like isoform X2		42.29			6.23		5	3		NA	1.32644	NA	NA	0.995463	NA	530	60.0771	8.01611
1519	328721812	PREDICTED: fatty acyl-CoA reductase 1-like, partial	59.65	61.6913	55.68	9.62	9.62	5.44	2	2	1	1.03073	0.868633	1.24718	0.789657	0.798334	0.795491	239	27.06	8.30908
1520	193700076	PREDICTED: fatty-acid amide hydrolase 2-A-like		158.582	131.677		10.69	6.16	1	6	3	NA	1.03368	1.11623	NA	1.03774	1.06939	552	60.9279	8.73389
1521	193674157	PREDICTED: F-box only protein 6-like		0	48.1		3.55	3.55	1	1	1	NA	1.02645	1.22076	NA	0.947328	1.31804	282	32.7742	7.18115
1522	328696965	PREDICTED: F-box/LRR-repeat protein 20		55.48			2.42		1	1		NA	0.908329	NA	NA	1.13364	NA	455	50.3727	6.68311
1523	328714476	PREDICTED: F-box/LRR-repeat protein 4			0			1.54		1	1	NA	NA	1.16615	NA	NA	1.27892	649	75.288	7.37158
1524	193627197	PREDICTED: F-box-like/WD repeat-containing protein TBL1XR1	24.12	41.7767	31.07	6.06	6.26	6.67	3	3	3	0.885645	0.923407	0.856415	0.969388	1.12641	0.875319	495	53.8772	5.40186
1525	641663165	PREDICTED: FCH and double SH3 domains protein 2		34.8851	0		1.64	2.46	1	2	2	NA	1.06972	0.834748	NA	1.20974	1.21889	976	109.391	4.65283
1526	641672941	PREDICTED: FERM domain-containing protein 5 isoform X3	0	49.31	72.1	2.12	2.88	6.92	1	1	3	0.90777	0.851221	1.22711	0.978815	0.762779	1.37999	520	59.7538	8.63135
1527	641664379	PREDICTED: FERM, RhoGEF and pleckstrin domain-containing protein 2	0	43.91	45.7886	1.72	4.1	4.39	2	3	4	1.16761	1.10049	1.16215	1.01546	0.930848	1.09667	1049	120.276	8.06006
1528	328703739	PREDICTED: feruloyl esterase B-like	43.61	57.26	38.4	6.91	6.91	6.91	1	1	1	1.63824	1.14321	1.18537	1.10907	1.03857	0.914767	275	30.4771	7.89893
1529	328704155	PREDICTED: FGGY carbohydrate kinase domain-containing protein-like isoform X2	27.3	0	38.49	2.34	5.59	5.95	1	3	3	1.21618	1.1081	0.753871	1.16809	0.919511	0.897394	555	60.7644	6.01123
1530	641655603	PREDICTED: FH1/FH2 domain-containing protein 3 isoform X3			0			0.69		3	1	NA	NA	1.67726	NA	NA	1.38877	1885	212.395	6.39209
1531	328721916	PREDICTED: fibril-forming collagen alpha chain-like		0	53.21		0.68	0.68	1	1	1	NA	0.79544	0.693654	NA	0.410946	0.690315	1757	177.346	5.19873
1532	328715164	PREDICTED: fibrillin-1-like isoform X1			0			0.94		2	2	NA	NA	1.18855	NA	NA	1.37788	3100	332.225	5.08447
1532	641668794	PREDICTED: fibrillin-2-like isoform X2		59.18			1.18		2	2		NA	1.20052	NA	NA	0.969483	NA	2551	273.974	5.19873
1533	328708721	PREDICTED: filaggrin isoform X2		36.68	28.23		2.12	2.12	2	2	2	NA	0.976783	1.23698	NA	1.09401	0.88008	1132	126.366	8.68994
1534	328699162	PREDICTED: filamin-A isoform X1		164.438	215.357		8.78	8.23	2	20	19	NA	1.01862	1.00811	NA	1.05814	1.02928	2711	292.8	7.03467
1534	641653561	PREDICTED: filamin-A isoform X1	1079.72	1567.32	1352.73	29.6	29	31	2	2	3	0.979006	0.966133	1.07842	1.19041	1.04147	1.34568	2355	252.977	6.53662
1534	641650406	PREDICTED: filamin-A isoform X2	41.0867			3.79			5			1.02331	NA	NA	1.12898	NA	NA	1795	191.757	6.7417
1534	641653563	PREDICTED: filamin-A isoform X2	1087.86	1576.63	1366.69	31.19	30.17	31.74	1	1	1	2.09297	1.74712	3.06814	1.95755	2.14929	2.09098	2161	233.236	6.56592
1534	641653565	PREDICTED: filamin-A isoform X3		748.677	620.83		37.06	36	2	1	1	NA	0.880345	0.863754	NA	0.967506	0.912334	939	101.438	6.32861
1535	193587370	PREDICTED: FK506-binding protein 3-like	24.74	0	31.93	3.67	3.67	3.67	2	2	2	1.04796	1.38612	1.1712	0.768799	0.913411	0.882361	491	53.1101	4.4751
1536	193659550	PREDICTED: flap endonuclease 1	59.1661	100.01	36.4599	4.74	10.53	5.53	2	4	2	0.861055	0.802595	0.890279	0.923922	1.1434	1.1	380	42.5338	8.26514
1537	193573506	PREDICTED: flightin	72.6234	84.3253	59.955	25.63	25.13	25.63	5	4	5	1.31715	1.43085	1.26811	1.9742	2.92048	3.62416	199	23.5337	6.55127
1538	193690699	PREDICTED: flocculation protein FLO11		53.72	36.45		0.41	0.41	1	1	1	NA	1.50645	1.22934	NA	0.930409	0.89392	1727	185.767	6.771
1538	328711762	PREDICTED: flocculation protein FLO11		25.51			0.82		1	1		NA	1.58502	NA	NA	0.637245	NA	1215	131.238	7.12256
1538	328725753	PREDICTED: flocculation protein FLO11	0	38.28	43.31	1.26	4.48	1.61	1	3	1	0.895591	0.931388	0.915363	1.13048	0.906428	1.07427	870	90.8768	5.59229
1538	641676148	PREDICTED: flocculation protein FLO11 isoform X2	0	20.56	78.3498	0.58	2.22	3.86	1	3	5	1.54031	1.33656	1.09466	0.951534	0.961076	0.807975	1217	137.024	6.02393
1539	193634238	PREDICTED: flocculation protein FLO11-like	148.278	192.58	158.726	9.48	11.74	10.05	9	10	8	0.924592	0.782854	0.990433	0.845106	0.684891	0.679617	886	94.486	6.354
1539	328704744	PREDICTED: flocculation protein FLO11-like		0	0		0.8	1.33	1	1	2	NA	0.912062	0.808163	NA	0.916267	0.95874	1502	164.403	6.65381
1539	328720775	PREDICTED: flocculation protein FLO11-like	243.976	168.091	197.023	8.23	8.23	8.23	6	6	6	1.43342	1.29849	1.31129	0.75051	0.707807	0.651625	838	86.635	4.57666
1539	328721592	PREDICTED: flocculation protein FLO11-like		0			0.75		1	1		NA	0.873741	NA	NA	0.806104	NA	1060	117.485	7.53271
1540	328719750	PREDICTED: flotillin-1	86.6321	103.961	114.957	10.59	12	17.88	4	4	6	0.878908	0.888014	1.05723	0.959955	1.04349	1.32375	425	47.5628	5.97314
1541	328716074	PREDICTED: flotillin-2	48.9261	137.668	86.4952	13.21	16.27	10.61	5	6	4	1.02634	0.85877	1.04699	0.803911	1.21807	1.21826	424	46.5103	5.33838
1542	641667487	PREDICTED: focal adhesion kinase 1 isoform X4		21.8	0		1.79	1.79	4	2	2	NA	1.17643	0.978479	NA	0.905105	1.09675	1118	125.665	6.60986
1543	328705759	PREDICTED: forkhead box protein K2		0	35.12		2.17	1.89	1	2	1	NA	0.858142	1.07677	NA	0.755833	1.11227	739	82.1838	6.16357
1544	641673014	PREDICTED: formin-binding protein 1-like isoform X3		96.3979	46.2056		14.26	4.24	3	9	3	NA	1.10455	0.937602	NA	0.967995	0.901936	589	66.537	5.88428
1545	641658425	PREDICTED: formin-like protein 14	38.68	70.0446	50.2646	4.22	11.19	8.28	3	7	4	1.32949	1.33961	1.04428	1.55656	1.44043	1.43688	688	77.0146	6.18896
1546	641655529	PREDICTED: formin-like protein CG32138 isoform X2			0			1.15		2	1	NA	NA	1.11381	NA	NA	1.07098	958	108.56	6.99072
1547	641678832	PREDICTED: four and a half LIM domains protein 2 isoform X4	344.572	419.221	357.491	45.45	45.45	50	12	12	13	1.09918	1.00537	1.01757	1.11971	1.09302	0.984709	308	35.1822	7.66455
1548	641661985	PREDICTED: fragile X mental retardation syndrome-related protein 1-like isoform X1		278.931	250.335		20.62	21.71	9	11	10	NA	0.791436	0.869002	NA	0.953542	0.763937	645	71.6324	7.15186
1548	641661987	PREDICTED: fragile X mental retardation syndrome-related protein 1-like isoform X2	92.5751			13.13			7			0.884793	NA	NA	0.955249	NA	NA	617	68.6808	6.56592
1549	328715490	PREDICTED: frataxin, mitochondrial		25.36			6.25		1	1		NA	1.06499	NA	NA	1.14553	NA	192	22.2761	7.73779
1550	328702594	PREDICTED: frequenin-1-like		0			11.32		1	1		NA	0.94365	NA	NA	0.837837	NA	106	12.0329	4.97021
1551	328711988	PREDICTED: fructose-1,6-bisphosphatase 1-like	61.4003	44.6904	34.9	17.84	15.79	16.96	5	4	4	1.06037	1.37279	1.09721	1.20985	1.38325	1.21386	342	37.4668	5.71924
1552	328697668	PREDICTED: fructose-bisphosphate aldolase	1449.9	1023.14	957.764	47.25	39.01	46.43	18	13	15	1.15692	1.14643	1.11021	1.28051	1.40659	1.137	364	39.8465	7.06396
1553	193643403	PREDICTED: fumarate hydratase, mitochondrial-like	112.672	113.952	215.503	14.12	12.16	15.29	8	5	7	1.19895	1.276	1.18983	1.52828	2.06673	1.50104	510	55.3893	7.73779
1554	641647111	PREDICTED: fumarylacetoacetase	27.8667	67.9633	32.1297	3.66	9.51	9.02	2	4	4	1.0776	1.11549	1.17953	1.0796	1.03592	1.16461	410	46.4417	6.02393
1555	193652361	PREDICTED: fumarylacetoacetate hydrolase domain-containing protein 2-like	0	74.4535	69.74	8.46	26.33	10.66	2	7	3	1.17662	1.12443	1.31307	1.13226	1.33463	1.65322	319	35.5612	7.82568
1556	328711436	PREDICTED: furin-like protease 2 isoform X2	28.16	0		1.8	1.12		2	1		0.952463	1.09244	NA	1.01203	1.01181	NA	1335	145.275	6.60986
1557	193622578	PREDICTED: G patch domain-containing protein 1		0	0		1.26	2.94	1	1	2	NA	0.84836	1.08369	NA	0.97606	1.06969	715	80.9184	5.90967
1558	641664179	PREDICTED: G patch domain-containing protein 2-like isoform X2			53.41			3.23		2	1	NA	NA	0.756595	NA	NA	1.02735	403	44.6713	9.30518
1559	641671071	PREDICTED: G protein-coupled receptor kinase 1 isoform X2		88.461	74.17		9.71	12.32	2	6	8	NA	1.07122	1.08038	NA	1.01756	1.0514	690	79.5373	6.91748
1560	193669324	PREDICTED: G protein-coupled receptor kinase 2		0			2.72		1	2		NA	1.1898	NA	NA	1.13631	NA	589	68.2628	8.42627
1561	328697040	PREDICTED: G1/S-specific cyclin-E	0			1.87			1			1.12224	NA	NA	0.85091	NA	NA	535	60.8018	5.09717
1562	193671566	PREDICTED: galactokinase-like	50.3693	97.2775	61.8055	13.57	13.07	10.3	5	5	4	1.14248	1.49052	1.26617	1.00259	1.15786	1.10247	398	43.5251	6.78564
1563	641657883	PREDICTED: gamma-butyrobetaine dioxygenase-like			0			5.32		1	1	NA	NA	0.895443	NA	NA	0.872685	188	21.6208	7.26904
1564	328720181	PREDICTED: gamma-glutamyl hydrolase A-like			0			7.96		3	2	NA	NA	0.96198	NA	NA	0.788492	314	36.1962	7.1665
1565	641658295	PREDICTED: gamma-glutamylaminecyclotransferase-like isoform X2		34.03	36.64		13.7	19.18	2	1	2	NA	0.775	0.978443	NA	1.10687	1.01097	146	16.9394	4.89404
1566	328719414	PREDICTED: gamma-glutamyltranspeptidase 1-like	65.6663	85.1399	67.3667	11.72	12.84	12.04	6	7	5	0.74634	0.860158	0.951147	0.712233	0.694045	0.857343	623	67.541	7.92822
1566	328719420	PREDICTED: gamma-glutamyltranspeptidase 1-like			44.8			5.96		1	1	NA	NA	0.650882	NA	NA	0.694054	587	63.3731	6.354
1566	193629598	PREDICTED: gamma-glutamyltranspeptidase 1-like isoform X2		44.4	33.07		3.92	4.26	2	2	2	NA	0.90851	0.912997	NA	0.864514	0.915583	587	63.6598	5.52881
1566	641673565	PREDICTED: gamma-glutamyltranspeptidase 1-like isoform X3	0	41.3566	26.1	3.35	5.96	6.33	1	2	3	1.0373	0.914219	0.968899	1.13668	1.02521	1.37217	537	58.1301	5.40186
1567	193606219	PREDICTED: gamma-interferon-inducible lysosomal thiol reductase-like		0	0		4.7	4.7	1	1	1	NA	0.758364	0.689632	NA	0.673942	1.03443	234	26.6435	8.99756
1567	193647949	PREDICTED: gamma-interferon-inducible lysosomal thiol reductase-like	89.79	46.5586	131.174	12.54	17.82	13.53	4	5	4	0.761399	0.981124	0.760756	0.846795	1.11389	0.747446	303	32.7105	5.65576
1568	193599224	PREDICTED: gamma-soluble NSF attachment protein		32.5	30.05		3.3	3.3	1	1	1	NA	0.953636	0.990849	NA	1.03831	0.94166	303	34.0258	5.37646
1569	328719496	PREDICTED: GAS2-like protein 1			17.08			1.11		1	1	NA	NA	1.14759	NA	NA	1.21971	810	88.3501	9.40771
1570	328697332	PREDICTED: gastric triacylglycerol lipase-like			0			2.81		1	1	NA	NA	1.02001	NA	NA	1.24965	392	44.2179	6.87354
1571	328701133	PREDICTED: gastrula zinc finger protein XlCGF26.1-like		31.99			1.94		1	1		NA	1.15236	NA	NA	0.90673	NA	620	70.7813	6.49365
1572	193577749	PREDICTED: gastrula zinc finger protein XlCGF57.1			19.27			1.44		1	1	NA	NA	0.888491	NA	NA	1.12543	555	62.5	9.12939
1573	193582520	PREDICTED: gastrula zinc finger protein XlCGF71.1-like			0			9.8		1	2	NA	NA	0.81657	NA	NA	1.13175	255	29.1481	8.98291
1574	193624635	PREDICTED: gastrulation defective protein 1 homolog	0	35.68	26.52	1.91	4.17	6.43	1	2	3	0.921617	0.892922	0.993905	0.738688	0.925725	0.96232	575	64.7461	6.50732
1575	328722561	PREDICTED: GATA zinc finger domain-containing protein 14	0			1.88			1			0.946797	NA	NA	0.922859	NA	NA	479	56.9878	7.66455
1576	641647343	PREDICTED: GATA zinc finger domain-containing protein 21	0	0	35.44	1.92	1.75	4.37	1	1	3	0.952268	1.35539	0.965623	1.187	1.36742	1.16	572	64.7914	9.56885
1577	641669884	PREDICTED: GDP-fucose protein O-fucosyltransferase 1		37.2567	60.78		10.24	13.12	1	4	4	NA	0.838862	0.876256	NA	0.911603	0.904233	381	44.0047	6.97607
1578	193594308	PREDICTED: GDP-Man:Man(3)GlcNAc(2)-PP-Dol alpha-1,2-mannosyltransferase		33.3127	0		5.79	3.86	1	3	2	NA	1.17675	1.23853	NA	0.915978	1.15298	466	53.5979	8.88037
1579	328702574	PREDICTED: GDP-mannose 4,6 dehydratase-like	0	26.8706	28.74	6.93	13.85	8.31	3	5	3	0.892704	1.02688	0.992392	1.02547	0.952145	1.002	361	40.7677	7.47412
1580	193716193	PREDICTED: gelsolin-like	331.124	324.902	382.863	28.54	32.26	25.06	11	13	10	1.09657	1.02735	1.12893	1.21838	1.24083	1.15561	403	44.3557	7.91357
1581	641675680	PREDICTED: general transcription factor 3C polypeptide 3		31.58	0		0.95	0.95	1	1	1	NA	0.868042	0.848157	NA	0.834951	0.793824	838	96.6643	5.8335
1582	328712901	PREDICTED: general transcription factor IIF subunit 1-like		41.04			2.37		1	1		NA	1.08235	NA	NA	0.927722	NA	506	58.0159	5.8208
1583	193620369	PREDICTED: general transcription factor IIF subunit 2		34.7	28.36		10.51	8.17	1	2	2	NA	0.956216	1.01815	NA	0.968419	0.895644	257	29.5484	9.0708
1584	641655184	PREDICTED: general transcription factor IIH subunit 1		0			1.63		1	1		NA	0.768856	NA	NA	0.936815	NA	553	63.5704	8.03076
1585	641652349	PREDICTED: general transcription factor IIH subunit 4-like		19.64			1.91		2	1		NA	0.931929	NA	NA	1.00123	NA	470	54.2001	8.77783
1586	328707914	PREDICTED: general transcriptional corepressor trfA-like		39.69			1.2		1	1		NA	0.856231	NA	NA	0.674172	NA	916	100.652	6.99072
1586	328714319	PREDICTED: general transcriptional corepressor trfA-like		0	0		1.19	1.63	1	1	1	NA	1.08208	0.854382	NA	0.776237	1.08156	922	104.22	8.93896
1587	641657050	PREDICTED: general vesicular transport factor p115 isoform X2	44.1266	75.1038	67.13	3.72	9.87	5	3	7	4	1.02274	1.06281	1.15158	0.972778	0.844677	1.31851	780	88.7097	5.22412
1588	641649201	PREDICTED: gephyrin isoform X2	29.08	79.9498	71.97	1.72	7.13	5.52	1	5	4	1.1039	0.997688	0.991536	1.14103	1.00206	0.943735	870	97.4347	6.97607
1589	641667901	PREDICTED: geranylgeranyl pyrophosphate synthase	78.89	98.2175	90.6267	10.03	12.94	12.3	4	5	4	0.926026	1.13081	0.926979	1.03188	1.1969	1.04247	309	35.626	6.80029
1590	193718497	PREDICTED: geranylgeranyl transferase type-1 subunit beta		18.77	60.41		2.5	10.56	1	1	3	NA	1.23273	1.1215	NA	1.39153	1.23705	360	40.1171	7.72314
1591	193705840	PREDICTED: geranylgeranyl transferase type-2 subunit alpha		21.4			8.32		1	4		NA	1.19293	NA	NA	0.986661	NA	517	61.2615	7.47412
1592	193613282	PREDICTED: geranylgeranyl transferase type-2 subunit beta	27.25	21.85	28.42	2.42	2.42	5.45	1	1	2	1.08085	1.11082	0.96373	1.12159	1.04154	0.810451	330	36.9634	5.5415
1593	193587059	PREDICTED: glia maturation factor beta	0	52.74	54.7933	6.47	11.51	11.51	1	2	2	0.929124	0.954267	0.892767	1.26219	1.01549	0.897777	139	16.471	5.42725
1594	193643431	PREDICTED: glia-derived nexin	50.4033	100.439	97.8697	9.95	11.94	19.9	4	4	8	1.04043	1.27247	1.11991	1.07642	0.967446	0.828903	402	43.8463	5.16064
1595	193690757	PREDICTED: glucosamine-6-phosphate isomerase	33.32	65.699	94.9058	8.46	7.72	13.24	3	2	4	1.14164	1.18179	1.38452	1.15426	1.0403	1.29124	272	30.5974	6.46826
1596	641661334	PREDICTED: glucose dehydrogenase [FAD, quinone] isoform X2	30.47	51.6749	39.9	5.86	5.86	5.86	3	3	3	0.971341	1.08374	1.09303	0.973473	0.963288	0.971378	614	66.0718	6.90283
1597	193620141	PREDICTED: glucose dehydrogenase [FAD, quinone]-like	0	47	31.22	3.53	3.53	3.53	2	1	1	1.07471	1.17394	1.21164	1.2608	0.802509	1.06925	623	69.5414	8.45557
1597	193636655	PREDICTED: glucose dehydrogenase [FAD, quinone]-like		0			1.13		1	1		NA	1.14282	NA	NA	0.787792	NA	620	67.7576	8.79248
1597	193659536	PREDICTED: glucose dehydrogenase [FAD, quinone]-like	24.64	68.67	36.69	2.5	7.23	7.79	2	6	6	0.90301	1.04145	1.03092	1.07062	1.10205	1.12714	719	79.8502	5.17334
1597	328705618	PREDICTED: glucose dehydrogenase [FAD, quinone]-like		62.1433	45.19		4.33	5.94	3	2	3	NA	0.943054	0.967776	NA	0.739292	0.963853	623	69.7407	8.5874
1597	328716099	PREDICTED: glucose dehydrogenase [FAD, quinone]-like	41.59	99.03	73.15	5.34	6.55	6.72	3	3	3	0.859764	0.766575	1.12131	0.725385	0.865122	0.946455	580	64.5432	8.30908
1597	641653945	PREDICTED: glucose dehydrogenase [FAD, quinone]-like isoform X2		0	0		2.1	2.48	2	1	1	NA	1.12555	0.78106	NA	0.858284	0.910415	524	59.0422	9.0708
1597	641664302	PREDICTED: glucose dehydrogenase [FAD, quinone]-like, partial			33.63			9.96		1	1	NA	NA	1.20305	NA	NA	0.982	261	28.8337	4.93213
1598	641658237	PREDICTED: glucose transporter type 1 isoform X3	0			1.08			1			1.06838	NA	NA	1.18661	NA	NA	553	61.4583	5.14795
1599	328714440	PREDICTED: glucose-6-phosphate 1-dehydrogenase	336.428	246.226	294.249	23.31	27.44	24.62	12	15	13	1.29441	1.30014	1.25362	1.07205	1.10975	1.02636	532	61.085	7.40088
1600	193683485	PREDICTED: glucose-6-phosphate isomerase	393.883	535.733	488.79	26.52	32.44	31.18	15	17	16	1.19655	1.21046	1.38656	1.22589	1.41351	1.31624	558	61.9607	6.65381
1601	193671595	PREDICTED: glucose-induced degradation protein 4 homolog		0	0		3.94	3.94	1	1	1	NA	1.02114	0.716554	NA	0.880919	0.890122	203	23.7396	7.13721
1602	641664933	PREDICTED: glucosidase 2 subunit beta-like	48.0666	53.1373	47.5254	13.98	12.26	17.05	7	6	8	0.783	0.972235	0.989841	0.810855	0.932228	0.889393	522	59.8842	4.52588
1603	641672622	PREDICTED: glucosylceramidase-like			59.87			7.48		1	1	NA	NA	1.51234	NA	NA	1.87167	107	12.0975	10.3306
1603	641657425	PREDICTED: glucosylceramidase-like, partial		52.86			4.32		1	2		NA	1.40665	NA	NA	1.16416	NA	417	46.8228	5.47803
1604	328712650	PREDICTED: glutamate [NMDA] receptor subunit 1		22.83	25.59		0.72	0.72	1	1	1	NA	1.26278	1.1594	NA	1.10283	1.20743	976	110.097	8.03076
1605	641659653	PREDICTED: glutamate decarboxylase	0	0	15.26	7.98	7.39	6.61	4	3	3	1.01018	1.03381	0.891402	1.0973	0.851534	0.922645	514	58.3586	6.87354
1606	193582510	PREDICTED: glutamate dehydrogenase, mitochondrial	406.009	483.283	390.695	32.03	37.24	34.45	16	16	16	1.18841	1.25539	1.3368	1.28468	1.26875	1.38432	537	59.4161	7.73779
1607	641657573	PREDICTED: glutamate receptor ionotropic, kainate 1-like		0			1.94		1	1		NA	1.13246	NA	NA	1.16013	NA	824	93.7924	5.50342
1608	193620301	PREDICTED: glutamate--cysteine ligase catalytic subunit	55.5302	164.982	79.6161	11.65	17.39	14.44	7	11	8	0.990093	1.09253	1.15772	0.92979	1.12548	1.08796	644	73.0657	6.354
1609	193678949	PREDICTED: glutamate-rich WD repeat-containing protein 1	50.694	63.2073	70.4966	6.58	11.84	9.65	3	5	5	0.994485	0.914554	0.929156	0.937213	0.865836	0.879646	456	50.8918	5.021
1610	641667090	PREDICTED: glutamic acid-rich protein-like isoform X2	18.52	37.46	21.42	6.28	2.93	11.17	1	2	4	1.051	0.900305	1.04431	0.991815	0.933466	1.09155	716	79.736	4.31006
1611	193632005	PREDICTED: glutamine-dependent NAD(+) synthetase	28.88	63.4418	0	1.25	8.22	2.79	1	6	3	1.31331	1.09242	0.963306	1.17812	0.912729	1.17112	718	81.6716	7.07861
1612	328718714	PREDICTED: glutamine--fructose-6-phosphate aminotransferase [isomerizing] 2-like isoform X2	156.236	187.134	165.622	20.88	20.74	27.35	13	12	16	0.84646	0.823657	0.838673	0.938491	1.05335	0.927811	680	76.4603	6.53662
1613	193669385	PREDICTED: glutaminyl-peptide cyclotransferase-like	0			3.31			1			0.977786	NA	NA	1.07841	NA	NA	332	38.5074	6.32861
1614	641659272	PREDICTED: glutamyl aminopeptidase-like		29.46			4.57		3	1		NA	1.67639	NA	NA	1.06796	NA	219	24.8184	5.98584
1615	328696661	PREDICTED: glutamyl aminopeptidase-like isoform X2	40.4872	72.7839	31.0342	6.02	8.97	13.73	3	7	5	1.12477	1.09585	1.02503	0.98817	1.09271	1.10609	881	101.419	6.50732
1616	641653874	PREDICTED: glutamyl-tRNA(Gln) amidotransferase subunit A, mitochondrial	31.11	24.18	35.25	1.86	9.11	3.73	1	3	1	1.11296	1.20216	1.62065	0.951186	1.24749	1.45152	483	53.0377	7.53271
1617	193713821	PREDICTED: glutamyl-tRNA(Gln) amidotransferase subunit B, mitochondrial	0	29.64	34.73	1.55	4.64	3.09	1	3	2	1.19683	1.45107	1.22012	1.00041	1.0749	1.38356	517	59.1439	8.36768
1618	641665550	PREDICTED: glutaredoxin 3	147.997	122.075	162.909	14.29	22.36	27.95	5	7	8	1.06353	1.11614	1.20849	0.948767	1.10174	0.981186	322	36.1659	5.22412
1619	328708637	PREDICTED: glutaredoxin domain-containing cysteine-rich protein CG12206-like	0		0	1.44		1.44	1		1	3.62298	NA	5.22158	2.60559	NA	2.97154	485	52.3517	5.40186
1620	641658596	PREDICTED: glutaredoxin-like isoform X1	63.7721	124.557	99.1247	38.38	44.44	44.44	3	3	3	0.890593	0.994231	1.04342	1.08393	1.0124	0.82333	99	10.9415	6.1001
1621	193697767	PREDICTED: glutathione S-transferase 1-1-like	116.729	114.782	115.642	21.17	21.17	25.68	4	4	5	1.00997	0.894252	0.819334	0.953381	0.778095	0.82671	222	25.0841	8.55811
1622	641654330	PREDICTED: glutathione S-transferase theta-1-like		53.5848	67.52		22.75	17.6	1	3	4	NA	1.35886	1.17871	NA	1.35559	1.23393	233	27.5802	7.41553
1623	193636687	PREDICTED: glutathione S-transferase-like	225.771	213.64	213.055	31.19	38.61	38.61	4	5	5	1.19658	1.14989	0.999612	1.06201	1.26934	1.01894	202	23.2941	5.32568
1623	328715771	PREDICTED: glutathione S-transferase-like	189.498	62.2603	113.783	30.73	30.73	37.56	5	5	6	1.06643	0.970709	1.11425	0.928405	0.935368	0.898044	205	23.4233	5.30029
1623	328720878	PREDICTED: glutathione S-transferase-like	0	37.51	36.85	4.88	8.29	3.41	1	2	1	0.860879	1.20748	1.17184	0.81827	1.35389	1.70278	205	23.7634	5.46533
1624	193603332	PREDICTED: glutathione synthetase-like isoform X2	86.725	153.987	131.505	18.63	27.12	32.51	10	12	12	1.09011	0.916043	1.10823	1.06828	1.03381	0.961294	483	54.2466	6.62451
1625	193688110	PREDICTED: glyceraldehyde-3-phosphate dehydrogenase	1025.04	1366.52	1375.04	33.13	37.95	34.94	9	11	11	1.09955	1.10484	1.05359	1.14837	1.16076	1.10207	332	35.5094	7.47412
1626	328710737	PREDICTED: glycerate kinase	0	30.75	25.8	1.61	2.82	1.61	1	1	1	1.32131	0.887757	1.49481	1.19955	0.782142	1.02276	496	52.8993	6.87354
1627	328707234	PREDICTED: glycerol kinase-like		98.9378	0		9.38	3.94	1	5	2	NA	1.23084	1.22378	NA	1.36439	1.68021	533	59.8393	6.63916
1627	328712750	PREDICTED: glycerol kinase-like	0	58.0533	0	1.28	6.06	2.02	1	4	1	0.955618	1.14736	1.20369	1.49675	1.16331	1.38619	545	60.7349	6.03662
1628	193704500	PREDICTED: glycerol-3-phosphate acyltransferase 1, mitochondrial isoform X4		32.97	22.06		1.35	1.23	4	1	1	NA	0.939335	0.88642	NA	0.559896	0.776942	815	93.5808	7.57666
1629	641647519	PREDICTED: glycerol-3-phosphate acyltransferase 3	0	17.42	54.4445	1.73	13.87	7.51	1	5	3	0.977705	0.871772	0.942886	0.722832	0.872049	0.893819	519	59.3535	6.48096
1630	641668555	PREDICTED: glycerol-3-phosphate dehydrogenase [NAD(+)], cytoplasmic isoform X1	468.905		503.196	38.32		32.88	14		13	1.12811	NA	1.24165	1.54222	NA	1.58234	368	40.0797	5.52881
1630	193603750	PREDICTED: glycerol-3-phosphate dehydrogenase [NAD(+)], cytoplasmic isoform X2		669.559			36.13		3	14		NA	1.19702	NA	NA	1.75631	NA	357	38.8181	5.50342
1631	641662684	PREDICTED: glycerol-3-phosphate dehydrogenase, mitochondrial isoform X2	317.604	438.476	404.841	29.17	24.38	24.67	20	17	16	1.18543	1.15573	1.13759	1.47962	1.7212	1.43534	689	76.4232	6.58057
1632	328700825	PREDICTED: glycerophosphocholine phosphodiesterase GPCPD1-like	0	0	0	2.59	3.11	5.7	1	1	2	1.02005	0.960308	1.08375	1.05595	0.789426	0.9633	386	44.3828	6.48096
1633	641649060	PREDICTED: glycine dehydrogenase (decarboxylating), mitochondrial isoform X2	38.1761	88.8073	99.7723	9.12	11.66	10.05	6	9	8	0.957688	1.02668	1.0272	0.898631	1.05857	0.890575	866	95.9604	6.72705
1634	193643374	PREDICTED: glycine-rich cell wall structural protein-like			0			1.48		1	1	NA	NA	0.522291	NA	NA	0.655742	542	48.5131	6.7417
1635	641655989	PREDICTED: glycogen [starch] synthase	47.2504	77.0764	228.178	11.05	16.79	20.23	7	10	14	1.00023	1.01931	1.03661	0.991457	0.90632	0.908533	697	80.134	6.37939
1636	641676208	PREDICTED: glycogen debranching enzyme isoform X2		385.034			14.51		4	21		NA	1.31822	NA	NA	0.979962	NA	1523	172.017	6.354
1636	328721928	PREDICTED: glycogen debranching enzyme isoform X3	65.3271		286.788	10.26		15.2	14		21	1.18311	NA	1.13605	0.942521	NA	0.875125	1520	171.539	6.34131
1636	641666108	PREDICTED: glycogen phosphorylase isoform X1	727.953	672.996	729.447	25.73	36.19	27.26	23	4	4	1.15908	1.11356	1.33534	1.03458	0.954481	0.916232	851	98.252	6.48096
1636	193695249	PREDICTED: glycogen phosphorylase isoform X2		681.096	571.52		32.27	23.29	1	1	1	NA	1.04996	0.953898	NA	1.03488	1.05167	846	97.6545	6.0874
1637	328704439	PREDICTED: glycogenin-1 isoform X2	106.735	148.411	159.955	12.13	13.88	16.87	6	8	8	1.36253	1.23292	1.12911	1.15446	1.33841	1.20215	569	62.7076	5.09717
1638	193641282	PREDICTED: glycoprotein-N-acetylgalactosamine 3-beta-galactosyltransferase 1-like			30.78			2.62		1	1	NA	NA	0.877887	NA	NA	0.830222	382	44.1893	8.70459
1639	328719360	PREDICTED: glycosylphosphatidylinositol anchor attachment 1 protein			0			2.04		1	1	NA	NA	0.604402	NA	NA	0.72216	636	71.1387	8.30908
1640	193654823	PREDICTED: glycylpeptide N-tetradecanoyltransferase 1	0	30.14	60.92	2.16	6.49	3.68	1	3	2	1.14502	0.920188	1.07802	0.938786	1.01613	0.845479	462	53.9219	8.88037
1641	641650145	PREDICTED: glyoxylate reductase/hydroxypyruvate reductase-like			0			5.24		1	1	NA	NA	1.14096	NA	NA	1.15561	248	27.3081	5.92236
1641	641675851	PREDICTED: glyoxylate reductase/hydroxypyruvate reductase-like	53.24	79.3965	60.8684	6.4	7.32	7.32	2	2	2	1.51621	1.10688	1.22147	1.16968	0.888638	1.18785	328	35.6675	6.37939
1641	641669021	PREDICTED: glyoxylate reductase/hydroxypyruvate reductase-like isoform X2			28.26			7.64		2	2	NA	NA	1.1351	NA	NA	0.879062	288	30.7723	7.41553
1642	328716329	PREDICTED: glypican-6	0	61.3045		2.14	3.14		2	3		0.891408	1.06387	NA	0.826378	0.890784	NA	700	77.3324	5.56689
1643	328715378	PREDICTED: GMP synthase [glutamine-hydrolyzing]	165.41	241.792	237.258	21.32	27.91	17.25	13	17	11	0.963488	0.87376	0.952527	1.01583	1.0069	0.948214	713	79.2532	7.25439
1644	641663195	PREDICTED: Golgi apparatus protein 1		0	40.86		1.92	3.57	1	2	4	NA	0.745601	0.988349	NA	0.870606	1.03906	1091	124.925	8.25049
1645	193645833	PREDICTED: Golgi reassembly-stacking protein 2 isoform X1		46.68	44.58		5.4	5.4	2	2	2	NA	1.0541	1.17424	NA	0.975126	0.851595	556	60.3929	4.89404
1646	641678605	PREDICTED: Golgi resident protein GCP60 isoform X2			22.61			4.16		2	2	NA	NA	0.898752	NA	NA	0.904079	433	50.2818	5.07178
1647	328725585	PREDICTED: Golgi SNAP receptor complex member 1		15.85	32.55		4.27	4.27	1	1	1	NA	0.970327	0.959015	NA	1.18596	1.12404	234	27.446	8.19189
1648	193706985	PREDICTED: golgin subfamily A member 7			24.06			6.71		1	1	NA	NA	0.879724	NA	NA	0.878494	149	16.9744	7.63525
1649	641677365	PREDICTED: golgin-84			0			4.56		1	2	NA	NA	0.796984	NA	NA	0.94002	504	57.2445	5.98584
1650	328706091	PREDICTED: golgi-specific brefeldin A-resistance guanine nucleotide exchange factor 1	0	76.35	29.87	0.96	2.04	1.5	2	4	3	0.948183	0.883813	0.869826	0.910854	0.959526	0.738506	1670	189.188	5.2876
1651	193589502	PREDICTED: gonadal protein gdl			21.04			5.68		1	1	NA	NA	0.94912	NA	NA	0.801928	176	20.8649	7.89893
1652	328718284	PREDICTED: GPI ethanolamine phosphate transferase 3			0			1.09		1	1	NA	NA	1.03792	NA	NA	1.04549	1012	116.287	8.06006
1653	328708634	PREDICTED: GPI transamidase component PIG-S	0	0		2.26	2.26		1	1		0.874916	0.708209	NA	0.949804	0.758575	NA	532	60.5382	5.23682
1654	641655179	PREDICTED: GPN-loop GTPase 1	0	0	35.82	2.82	3.39	2.82	1	1	1	0.682824	1.32325	0.94218	0.854852	1.10213	0.482174	354	39.6144	4.71631
1655	641663088	PREDICTED: G-protein-signaling modulator 2 isoform X2		70.974	47.08		6.95	3.05	2	4	2	NA	1.00928	0.749999	NA	1.02045	0.97328	590	65.9867	5.73193
1656	193629739	PREDICTED: graves disease carrier protein-like		56.8606	41.33		4.92	5.23	1	2	2	NA	1.22132	1.17066	NA	1.16354	1.1945	325	35.4044	9.61279
1657	328709704	PREDICTED: GRIP and coiled-coil domain-containing protein 2-like		0	13.17		1.05	5.25	1	1	6	NA	0.958435	0.968041	NA	0.998533	1.04407	1237	144.722	5.68115
1658	328708587	PREDICTED: group XV phospholipase A2-like	0	48.2349	36.04	2.01	8.52	6.02	1	3	2	1.11833	0.967207	1.1527	1.20176	1.32435	1.1746	399	44.7695	6.72705
1659	193695162	PREDICTED: growth hormone-regulated TBC protein 1		0	0		4.69	2.64	1	1	1	NA	1.5151	0.780093	NA	1.15815	1.07638	341	39.9196	8.66064
1660	641672335	PREDICTED: GTP:AMP phosphotransferase AK3, mitochondrial isoform X2	36.95	31.8425	59.4393	31.52	27.72	19.02	5	4	3	1.14664	0.98916	1.14414	1.47014	2.50719	1.48122	184	20.891	8.76318
1661	328704540	PREDICTED: GTPase Era, mitochondrial	32.91	0	42.15	5.65	5.65	5.65	1	1	1	1.4449	1.28288	1.05735	1.23358	1.8028	0.71488	177	20.7618	8.54346
1662	328718620	PREDICTED: GTPase-activating protein			0			0.97		1	1	NA	NA	1.09087	NA	NA	1.16991	821	93.8837	8.68994
1663	193599138	PREDICTED: GTP-binding protein 1	0	83.3633	0	5.81	6.48	1.99	3	3	1	0.989879	0.880749	0.85632	1.06609	0.946386	1.02466	602	66.0855	8.99756
1664	328721118	PREDICTED: GTP-binding protein 128up	72.7423	104.37	109.252	14.99	15.26	15.26	5	5	5	0.864074	0.911908	1.00488	1.00586	0.889482	0.996027	367	41.0341	8.96826
1665	193648016	PREDICTED: GTP-binding protein 2		0			1.95		1	1		NA	0.96097	NA	NA	1.00374	NA	565	61.9313	6.53662
1666	328719067	PREDICTED: GTP-binding protein Di-Ras1-like	0	0		3.36	3.36		1	1		0.716527	0.478908	NA	1.00643	0.694137	NA	268	30.5154	8.90967
1667	328708259	PREDICTED: GTP-binding protein Rheb homolog			43.4			10.33		1	1	NA	NA	1.28073	NA	NA	1.4021	184	20.9347	6.34131
1668	641655117	PREDICTED: GTP-binding protein Rheb-like isoform X1	31.9527	124.117	94.5518	6.01	14.75	19.67	1	3	3	0.85571	0.743037	0.637765	1.00031	0.891592	0.69941	183	20.6895	5.87158
1669	641676251	PREDICTED: GTP-binding protein SAR1b	177.283	287.948	177.424	37.5	22.4	33.33	6	4	5	0.895669	0.84819	0.944899	1.02991	1.20066	0.921085	192	21.6612	7.45947
1670	328718452	PREDICTED: guanine nucleotide exchange factor DBS-like			36.4			1		1	1	NA	NA	1.58791	NA	NA	0.83202	1001	114.476	6.01123
1671	193636669	PREDICTED: guanine nucleotide-binding protein G(i) subunit alpha		83.6032	117.748		9.89	11.58	1	2	3	NA	0.879189	0.75547	NA	1.09725	0.530879	354	40.4494	6.41748
1672	193596402	PREDICTED: guanine nucleotide-binding protein G(I)/G(S)/G(T) subunit beta-1	172.888	227.29	242.676	17.35	19.12	19.41	5	5	6	0.972953	0.998988	1.09423	1.08298	1.08225	0.918058	340	37.2507	5.99854
1673	328701700	PREDICTED: guanine nucleotide-binding protein G(q) subunit alpha isoform X1	73.3167	74.3031	0	5.67	13.88	7.65	2	4	2	1.15075	1.02878	0.842657	1.08857	1.55547	0.880236	353	41.578	5.47803
1674	193654865	PREDICTED: guanine nucleotide-binding protein G(s) subunit alpha	74.9899	99.0879	107.538	5.54	10.82	16.36	1	3	5	1.21455	0.939515	0.975973	1.03606	1.12726	1.09257	379	44.4844	7.6792
1675	328718923	PREDICTED: guanine nucleotide-binding protein subunit alpha homolog		102.968			4.89		1	1		NA	1.00763	NA	NA	0.846419	NA	368	43.3566	8.93896
1676	641664342	PREDICTED: guanine nucleotide-binding protein subunit beta-like protein	524.778	664.044	596.72	30.09	39.5	39.81	9	11	12	0.93813	0.910304	0.941351	0.932081	0.915216	0.972407	319	36.0088	7.09326
1677	328723800	PREDICTED: guanine nucleotide-binding protein subunit gamma-1-like	31.9	0	37.03	18.57	18.57	17.14	2	1	1	0.952788	0.869445	0.284751	1.04757	0.919969	0.937593	70	8.18316	8.54346
1678	193603534	PREDICTED: guanine nucleotide-binding protein subunit gamma-e		0			15.28		1	1		NA	1.17515	NA	NA	1.07158	NA	72	8.44515	7.18115
1679	328700593	PREDICTED: guanine nucleotide-binding protein-like 1		33.78	45.7281		2.03	5.24	1	1	3	NA	1.30488	1.00262	NA	1.10088	1.10892	592	67.9294	6.44287
1680	193631901	PREDICTED: guanine nucleotide-binding protein-like 3 homolog		39.8434	36.3543		8.62	10.02	1	4	5	NA	1.10925	0.910798	NA	1.07571	0.950634	499	55.4316	9.5542
1680	641659098	PREDICTED: guanine nucleotide-binding protein-like 3 homolog		39.23	88.616		14.25	14.7	5	6	7	NA	0.89332	0.982691	NA	0.849407	1.10268	449	51.7866	9.72998
1680	641659120	PREDICTED: guanine nucleotide-binding protein-like 3 homolog	0			5.69			2			1.11344	NA	NA	1.04322	NA	NA	369	42.8632	9.87646
1681	328710973	PREDICTED: guanylate cyclase 32E-like		0	31.46		0.81	0.52	1	1	1	NA	0.983957	1.18823	NA	0.981123	1.14487	1356	153.001	7.04932
1682	641673544	PREDICTED: guanylate kinase isoform X3	0	81.926	53.15	6.09	6.09	6.09	1	1	1	0.910223	1.01275	0.894378	1.00125	1.17167	0.773506	197	22.3474	7.88428
1683	641651303	PREDICTED: H(+)/Cl(-) exchange transporter 4 isoform X2	19.99	37.5809	36.9	1.18	3.68	1.32	1	3	1	1.0615	1.0225	0.907332	1.05634	0.857819	1.13444	760	84.1293	7.23975
1684	328709438	PREDICTED: H(+)/Cl(-) exchange transporter 7-like		19.44	42.4279		1.45	6.19	1	1	5	NA	1.61724	1.20106	NA	1.03329	1.01748	759	84.527	8.47021
1685	328726617	PREDICTED: H/ACA ribonucleoprotein complex subunit 1-like	0			3.13			1			1.24676	NA	NA	1.27668	NA	NA	224	22.279	10.7114
1686	328720315	PREDICTED: H/ACA ribonucleoprotein complex subunit 3	0	44.25	45.165	45.31	59.38	59.38	3	4	4	0.966044	0.916658	0.727301	1.09439	1.00612	0.891093	64	7.48691	10.0815
1687	193676464	PREDICTED: H/ACA ribonucleoprotein complex subunit 4-like	53.73	187.86	135.799	19.12	17.44	17.44	8	7	7	0.839583	1.04231	0.861791	1.08777	1.03062	1.00192	476	54.0085	9.36377
1688	641668850	PREDICTED: HBS1-like protein	0	71.0171	0	2.03	6.1	5.32	1	4	3	1.0459	1.1124	0.928293	1.00011	0.935115	0.919883	639	70.3323	7.84033
1689	641671462	PREDICTED: head-specific guanylate cyclase-like		19.09			2.22		1	1		NA	0.881448	NA	NA	0.957297	NA	450	50.4228	6.41748
1690	328716123	PREDICTED: HEAT repeat-containing protein 1	27.35	99.2896	61.11	1.03	6.83	3.93	2	11	6	1.02954	0.952415	0.863528	0.889725	0.922451	0.922376	1654	188.519	7.29834
1691	328704820	PREDICTED: HEAT repeat-containing protein 2		0			3.19		1	2		NA	0.885059	NA	NA	0.898834	NA	815	93.106	6.40479
1692	328722609	PREDICTED: HEAT repeat-containing protein 5B isoform X2			27.02			0.34		2	1	NA	NA	0.77189	NA	NA	0.620501	2035	226.488	7.43018
1693	328713346	PREDICTED: heat shock 70 kDa protein 14-like	87.8225	122.27	82.9601	14.29	12.07	12.88	8	5	6	0.931977	0.942794	0.923059	0.89587	0.933699	0.833794	497	53.9649	5.5415
1694	193596448	PREDICTED: heat shock 70 kDa protein 4	547.524	601.019	504.292	29.26	29.26	24.68	22	22	19	0.902039	0.925982	0.92316	0.928021	1.03479	0.991481	786	88.7992	5.60498
1695	328709708	PREDICTED: heat shock 70 kDa protein cognate 4	2598.55	2002.39	2079.67	37.37	41	36.16	7	11	7	0.87738	0.824335	0.845913	0.923369	0.904109	0.825812	661	71.9095	5.46533
1696	193603578	PREDICTED: heat shock 70 kDa protein cognate 4-like	2960.56	2420.54	2249.37	41.13	39.91	42.97	10	10	11	0.98407	0.943015	0.999436	0.962342	1.05619	0.960931	654	71.3983	5.46533
1697	641679852	PREDICTED: heat shock factor-binding protein 1	57.31	48.1938	24.3893	13.1	15.48	34.52	1	2	3	0.910793	0.890353	1.24454	1.00194	1.03964	0.858038	84	9.72549	4.41162
1698	193596761	PREDICTED: heat shock protein 68-like	584.856	671.831	403.436	7.64	11.54	10.3	1	1	2	0.964714	0.917817	1.05098	1.07017	1.28684	1.08346	641	69.8379	5.59229
1698	641647327	PREDICTED: heat shock protein 68-like		645.955			11.86		2	1		NA	0.858883	NA	NA	0.756369	NA	641	69.7559	5.51611
1699	193587299	PREDICTED: heat shock protein 70 B2-like	758.336	861.414	585.275	26.48	21.35	21.99	13	7	9	0.985699	1.03174	1.00882	1.09333	1.1712	1.15033	623	68.4071	5.65576
1700	328699750	PREDICTED: heat shock protein 75 kDa, mitochondrial	267.362	308.006	281.986	22.66	24.56	19.3	17	16	13	1.37847	1.38565	1.31904	1.14677	1.16027	1.13357	684	78.0715	6.82959
1701	193652748	PREDICTED: heat shock protein 83-like	1486.62	1883.89	1944.33	28.57	27.75	28.16	26	9	21	0.893496	0.894524	0.938449	0.930396	0.977262	0.911982	728	83.3652	5.03369
1701	641655469	PREDICTED: heat shock protein 83-like		1671.77			16.62		1	1		NA	0.907688	NA	NA	0.941869	NA	722	83.0431	5.10986
1702	641655567	PREDICTED: helicase domino-like isoform X2		0			0.73		2	2		NA	1.20344	NA	NA	1.29889	NA	2482	281.901	8.79248
1703	641648836	PREDICTED: helicase POLQ-like isoform X2		18.03			2.36		2	1		NA	0.931086	NA	NA	0.920451	NA	679	75.6547	7.51807
1704	641652367	PREDICTED: helicase SKI2W		33.62	34.36		1.87	2.64	1	2	3	NA	1.16935	0.939358	NA	0.839036	0.959567	1176	135.224	6.15088
1705	641678480	PREDICTED: hemicentin-2 isoform X2		41.1889	37.51		3.58	2.86	2	3	3	NA	0.95238	0.924756	NA	0.942389	1.01907	1258	139.449	6.32861
1706	641660434	PREDICTED: hemicentin-2-like	48.7223	118.604	65.8213	11.93	16.67	19.88	5	7	8	0.925179	0.970114	0.99771	0.966646	1.10156	0.96404	654	70.3847	5.92236
1707	641671238	PREDICTED: hemK methyltransferase family member 2			0			3.26		1	1	NA	NA	0.846119	NA	NA	0.939671	307	33.8671	4.83057
1708	328719453	PREDICTED: hemocyte protein-glutamine gamma-glutamyltransferase-like	185.062	306.822	249.813	12.18	16.33	14.76	9	12	11	0.889637	1.0362	0.859962	0.79843	0.841876	0.726485	698	78.6671	5.23682
1709	328713073	PREDICTED: hemocytin	91.1312	368.183	244.812	4.48	10.26	7.8	15	35	26	1.14212	1.06324	1.07045	1.06278	0.99369	1.03519	3821	424.874	5.60498
1710	641665768	PREDICTED: hepatitis A virus cellular receptor 1-like isoform X2		36.7			5.64		2	1		NA	0.830095	NA	NA	1.27307	NA	195	20.818	10.3745
1711	193617767	PREDICTED: hepatocyte growth factor-regulated tyrosine kinase substrate		94.493	73.1077		7.12	5.24	2	4	4	NA	1.04716	0.967863	NA	1.05235	0.903572	744	84.2531	6.84424
1712	641681759	PREDICTED: hepatocyte growth factor-regulated tyrosine kinase substrate-like, partial	0			15.75			1			1.22578	NA	NA	1.01224	NA	NA	127	14.5966	8.33838
1713	328704157	PREDICTED: hepatoma-derived growth factor-related protein 2-like	88.3467	156.483	129.552	10.99	14.54	9.93	6	8	6	0.861952	0.798062	0.893328	1.00093	1.12263	1.06472	564	63.4328	6.87354
1714	328707951	PREDICTED: Hermansky-Pudlak syndrome 1 protein homolog		0	39.42		1.26	2.53	1	1	2	NA	1.14085	0.976541	NA	1.1151	1.06579	633	72.3983	7.84033
1715	328724864	PREDICTED: heterogeneous nuclear ribonucleoprotein 27C-like isoform X1	221.938		244.672	19		28.28	1		2	1.00633	NA	1.65488	1.05792	NA	1.20163	442	46.775	8.1626
1715	641679542	PREDICTED: heterogeneous nuclear ribonucleoprotein 27C-like isoform X3	225.982	225.064	247.931	21.95	30.24	21.95	1	7	1	1.02513	0.824707	0.956579	0.879587	0.916224	0.471871	410	43.5203	6.80029
1716	193575575	PREDICTED: heterogeneous nuclear ribonucleoprotein 87F-like	163.87	240.448	194.757	16.5	20.13	13.2	2	3	2	1.04654	1.00802	1.10458	1.02565	1.0167	1.29759	303	32.6399	9.0708
1716	328709829	PREDICTED: heterogeneous nuclear ribonucleoprotein 87F-like isoform X1	374.194	326.946	261.986	21.49	20.34	22.06	2	1	1	0.788913	0.746382	0.556208	0.887794	0.958618	0.85615	349	36.2451	9.27588
1716	641662849	PREDICTED: heterogeneous nuclear ribonucleoprotein 87F-like isoform X2	373.322	372.101	356.861	21.26	22.7	24.43	1	1	1	0.801756	0.698484	0.69613	0.97523	0.771874	0.752354	348	36.089	9.15869
1717	193688245	PREDICTED: heterogeneous nuclear ribonucleoprotein A1, A2/B1 homolog	75.66	42.77	0	8.86	8.57	2.57	4	3	1	1.00755	0.931126	0.76713	0.998454	0.998662	0.81432	350	37.6526	9.67139
1718	641658301	PREDICTED: heterogeneous nuclear ribonucleoprotein H2-like	131.63	274.11	273.847	18.15	24.32	18.53	8	11	8	0.942809	0.894484	0.84411	0.984052	1.10672	0.952766	518	56.2544	6.59521
1719	328702409	PREDICTED: heterogeneous nuclear ribonucleoprotein K isoform X2	239.23	404.812	275.419	31.69	31.69	31.92	11	11	12	0.959208	0.883924	0.92624	0.951198	1.00802	0.891111	426	43.0377	8.30908
1720	328724092	PREDICTED: heterogeneous nuclear ribonucleoprotein L-like		23.22	26.37		6.07	7.24	1	2	2	NA	1.10105	1.26215	NA	0.975256	1.12261	428	48.3351	8.48486
1721	641671810	PREDICTED: heterogeneous nuclear ribonucleoprotein Q isoform X1	85.5176	142.001	121.516	24.95	25.52	27.02	11	11	12	1.01271	1.08944	1.01183	0.955545	1.02855	0.901607	533	59.604	8.25049
1722	193643477	PREDICTED: hexokinase type 2 isoform X2	335.602	438.91	277.873	33.2	37.11	32.37	14	15	13	1.01214	0.961739	1.02839	0.896472	1.00363	0.839693	485	53.8192	6.1001
1723	328704651	PREDICTED: hexosaminidase D	20	17.01	0	1.11	4.3	3.03	1	3	2	0.987256	1.15084	0.910274	0.87214	0.802813	0.981189	628	72.6049	6.87354
1724	193652702	PREDICTED: HIG1 domain family member 2A, mitochondrial	0	60.05		8.33	8.33		1	1		1.11491	1.32068	NA	1.12318	1.2626	NA	120	13.2768	8.90967
1725	328715007	PREDICTED: high affinity cationic amino acid transporter 1-like		39.43	0		1.41	1.41	1	1	1	NA	0.725772	1.35659	NA	0.845712	0.542089	640	70.3666	6.29053
1726	193664382	PREDICTED: high mobility group protein B1	179.862	209.167	286.38	14.88	18.54	13.9	7	8	6	0.928214	0.859857	0.888842	1.00214	1.04185	1.05049	410	47.0326	8.57275
1727	193688243	PREDICTED: histidine protein methyltransferase 1 homolog		0			6.48		1	1		NA	0.690435	NA	NA	0.966692	NA	247	28.139	4.88135
1728	328723139	PREDICTED: histidine triad nucleotide-binding protein 1 isoform X1		72.6738			12.57		2	2		NA	1.07	NA	NA	1.056	NA	167	18.4175	8.60205
1729	641676749	PREDICTED: histidine--tRNA ligase, cytoplasmic	153.93	198.479	155.477	16.4	23.89	14.17	8	11	6	0.940417	0.865865	1.04506	1.03798	1.06935	0.913151	494	56.2571	7.63525
1730	328698258	PREDICTED: histone acetyltransferase KAT2B-like	0	0		1.83	0.92		1	1		1.28731	0.880971	NA	0.955108	0.67402	NA	764	88.8133	8.73389
1731	328724404	PREDICTED: histone acetyltransferase KAT8		0			2.59		1	1		NA	1.17263	NA	NA	1.62249	NA	463	53.9308	7.53271
1732	328703550	PREDICTED: histone acetyltransferase p300-like	0	0	37.92	0.39	1.02	3.12	1	2	6	0.795961	0.717584	0.873423	0.981745	0.776029	0.918808	2051	232.852	8.63135
1733	641648368	PREDICTED: histone acetyltransferase Tip60			0			2.41		1	1	NA	NA	0.801135	NA	NA	0.839623	456	52.9059	8.44092
1734	193643330	PREDICTED: histone acetyltransferase type B catalytic subunit	0	159.725	78.94	7.58	9.6	7.58	3	4	3	0.897322	0.769022	0.924608	0.91214	0.931037	0.982744	396	47.2	5.74463
1735	193714966	PREDICTED: histone chaperone asf1	30.8			3.92			1			0.781496	NA	NA	1.04967	NA	NA	204	23.21	4.24658
1736	193693028	PREDICTED: histone deacetylase 3		29.4			6.7		1	3		NA	0.751582	NA	NA	0.750893	NA	433	49.7792	5.61768
1737	641672460	PREDICTED: histone deacetylase 4 isoform X7		0			0.68		7	1		NA	0.921573	NA	NA	1.01183	NA	1022	112.165	6.7124
1738	641650250	PREDICTED: histone deacetylase 6		0	51.59		1.19	2.73	1	1	2	NA	1.14783	1.03808	NA	1.03178	1.00979	843	94.8536	5.78271
1739	641654717	PREDICTED: histone deacetylase 8-like isoform X2			41.14			2.01		2	1	NA	NA	0.720833	NA	NA	0.899803	299	33.5586	6.771
1740	328709372	PREDICTED: histone deacetylase Rpd3-like	37.5531	65.7054	60.588	10.59	9.98	8.55	4	4	4	0.944052	0.833627	0.974271	0.965029	0.980897	1.22238	491	55.542	5.84619
1741	193716137	PREDICTED: histone H1A, sperm-like	0	40	29.64	5.42	3.94	21.67	1	1	3	1.1142	1.03561	0.951009	1.27592	1.36692	1.48166	203	21.1213	10.9019
1741	328699710	PREDICTED: histone H1A, sperm-like	110.154	64.6787		24.76	22.38		1	1		0.992082	0.905834	NA	2.01316	0.891773	NA	210	21.75	10.7993
1741	328718811	PREDICTED: histone H1A, sperm-like	333.19	264.827	386.829	44.12	35.78	48.53	1	1	9	1.46806	1.14632	1.07219	2.73624	2.78294	1.57262	204	21.0767	10.7993
1741	328726581	PREDICTED: histone H1A, sperm-like	333.19	248.655		40.2	35.78		1	1		0.977009	0.894581	NA	1.78123	1.49113	NA	204	21.1567	10.7993
1742	641680308	PREDICTED: histone H1B-like, partial	0		13.71	8		8	1		1	1.28502	NA	0.823061	1.75126	NA	2.52515	125	13.061	11.3853
1743	193713928	PREDICTED: histone H1-I isoform X1	50.4051	34.69	68	12.96	12.39	12.39	5	4	4	1.02395	1.08659	1.12362	0.945493	0.988897	1.03204	355	39.807	9.96436
1744	641651234	PREDICTED: histone H1-like	36.84	34.26	35.89	9.48	7.58	20.38	1	1	2	1.24388	0.949971	0.82783	1.50849	1.30961	1.56962	211	21.6847	10.9312
1745	193603782	PREDICTED: histone H2B	677.827	758.253	807.745	27.78	33.33	27.78	4	5	4	0.892452	0.840143	0.841055	1.24912	1.14396	1.25957	126	13.8215	10.3159
1746	641651220	PREDICTED: histone H3	161.098	65.3735	138.926	17.65	22.06	17.65	2	2	2	1.01637	1.04226	0.882704	1.36184	1.57035	1.77385	136	15.3785	11.2681
1747	641674986	PREDICTED: histone H3.3	210.265	97.7228	72.9174	17.65	22.06	17.65	2	2	2	1.5886	0.979995	1.20624	2.27149	1.23226	1.74131	136	15.3185	11.2681
1748	641651218	PREDICTED: histone H4	464.873	463.82	433.512	52.43	52.43	51.46	7	7	6	0.894214	0.873234	0.903368	1.20723	1.28175	1.08921	103	11.3744	11.356
1749	193610735	PREDICTED: histone RNA hairpin-binding protein	0	35.94	31.17	3.57	8.04	5.65	1	2	2	0.846086	0.968556	0.726289	0.935994	0.881557	0.90738	336	38.1794	8.1626
1750	641671772	PREDICTED: histone-arginine methyltransferase CARMER isoform X2	32.32	86.6473	65.9417	4.42	7.89	11.83	3	4	6	0.752183	0.584106	0.747959	0.852503	1.0621	0.77382	634	69.7441	5.92236
1751	193641048	PREDICTED: histone-binding protein RBBP4	85.4286	148.976	165.669	12.41	13.82	15.93	5	5	6	0.840554	0.773732	0.802667	1.03193	0.935178	0.796788	427	48.2604	4.89404
1752	641672001	PREDICTED: histone-lysine N-methyltransferase 2C, partial		0	26.23		1.68	0.31	1	3	1	NA	0.905871	0.921127	NA	0.800489	1.06485	2909	325.264	5.77002
1753	641668362	PREDICTED: histone-lysine N-methyltransferase 2D-like, partial		0			1.18		1	1		NA	0.960522	NA	NA	0.90355	NA	2285	258.132	7.79639
1754	328697872	PREDICTED: histone-lysine N-methyltransferase E	0	0		1.88	1.61		1	1		0.918831	0.81974	NA	0.925895	1.01697	NA	745	85.1447	6.63916
1755	328711654	PREDICTED: histone-lysine N-methyltransferase eggless-like		20.56			1.42		1	2		NA	0.929006	NA	NA	0.772541	NA	1053	121.743	6.93213
1755	641649108	PREDICTED: histone-lysine N-methyltransferase eggless-like		0			1.77		4	1		NA	NA	NA	NA	NA	NA	566	65.5047	8.45557
1756	328711160	PREDICTED: histone-lysine N-methyltransferase SETD1B-like		22.92			2.5		2	2		NA	1.04514	NA	NA	0.922167	NA	1322	150.975	6.53662
1757	328700922	PREDICTED: histone-lysine N-methyltransferase setd3-like		26.2	42.44		3.89	6.05	2	2	2	NA	1.06417	1.0789	NA	0.877287	0.920917	463	52.9493	7.76709
1758	641652205	PREDICTED: histone-lysine N-methyltransferase SUV39H2-like			0			2.68		1	1	NA	NA	1.21242	NA	NA	0.94777	596	69.2393	7.29834
1759	641669834	PREDICTED: HIV Tat-specific factor 1 homolog, partial		33.93	20.71		9.25	6.65	2	3	2	NA	0.984247	0.896561	NA	0.850565	1.17174	346	40.0665	5.021
1760	641659400	PREDICTED: homeobox protein 2-like, partial		0	32.53		6.19	7.99	1	2	3	NA	0.845398	0.878849	NA	0.979798	1.00431	388	43.906	9.11475
1761	641662603	PREDICTED: homeobox protein 3-like		0	38.43		3.19	3.19	1	1	1	NA	2.21776	2.24447	NA	1.36557	1.50865	282	31.9142	9.0708
1762	328710877	PREDICTED: homeobox protein abdominal-A homolog		32.61			2.44		1	1		NA	0.975603	NA	NA	1.08814	NA	369	40.0044	9.40771
1763	193712547	PREDICTED: homeobox protein B-H1-like			0			2.47		1	1	NA	NA	0.942497	NA	NA	1.31476	365	37.395	7.78174
1764	328711839	PREDICTED: homeobox protein cut isoform X3		0			0.73		3	1		NA	1.28535	NA	NA	1.21522	NA	1375	152.418	6.82959
1765	193709272	PREDICTED: homeobox protein extradenticle isoform X2	0		0	1.65		1.65	1		1	0.658886	NA	0.72843	0.77708	NA	0.852345	425	46.9888	6.88818
1765	328697574	PREDICTED: homeobox protein homothorax isoform X2		35.06	26.4133		3.25	4.97	2	2	3	NA	1.03526	0.958283	NA	0.968603	0.860664	584	61.3784	6.49365
1766	641677934	PREDICTED: homeobox protein prospero		0			0.65		1	1		NA	0.997644	NA	NA	0.986637	NA	1237	135.199	6.37939
1767	328719527	PREDICTED: homeobox protein TGIF2-like	61.3089			4			1			NA	NA	NA	NA	NA	NA	150	17.6336	9.89111
1768	328703533	PREDICTED: homer protein homolog 2	28.61	100.82	43.39	10.46	11.68	13.63	4	4	5	0.902702	0.878822	0.714878	1.09058	0.938782	0.843506	411	45.924	7.23975
1769	328706961	PREDICTED: homocysteine-responsive endoplasmic reticulum-resident ubiquitin-like domain member 2 protein	35.11	28.39	45.48	3.27	6.27	3	1	2	1	1.06154	1.04855	0.554806	0.944752	0.828217	0.809474	367	41.657	5.69385
1770	193690625	PREDICTED: hormone-sensitive lipase		0	0		2.87	1.58	1	2	1	NA	1.10022	1.09415	NA	1.21835	1.14773	696	77.7009	5.0083
1771	328706172	PREDICTED: hornerin isoform X2	0	0	0	1.13	1.98	2.08	1	2	2	1.09497	0.826764	0.866789	1.31324	1.00994	0.863129	1059	112.617	6.50732
1772	641672723	PREDICTED: hornerin-like		40.76			1.28		2	1		NA	1.519	NA	NA	1.02043	NA	1562	167.238	6.3667
1773	641660306	PREDICTED: host cell factor 1-like	41.6467	146.877	88.8938	11.91	15.23	22.27	6	7	9	0.92558	0.946763	0.858451	1.00118	1.0988	1.10205	512	56.0943	4.77979
1773	641663746	PREDICTED: host cell factor 1-like	65.2939	158.01	148.613	13.29	17.47	18.86	12	14	15	0.982816	0.922135	0.937393	1.03401	0.936693	0.940679	933	101.224	9.08545
1774	193605913	PREDICTED: hrp65 protein-like isoform X2	241.279	185.627	270.864	24.13	20.29	21.39	11	8	10	0.850862	0.788897	0.799467	0.93365	0.991388	0.840626	547	62.7377	7.57666
1775	328718090	PREDICTED: hsp70-binding protein 1	28.287	32.22	44.5145	4.5	4.98	6.4	2	2	3	0.870846	0.749916	0.663941	0.944205	1.16404	0.763522	422	47.6466	5.33838
[truncated: 3,564 more rows]

## Sheet: Table S3
Table S3 The DEPs were identified and quantified both in winged fourth instar-nymphs and winged adults.
Protein Group No.	Accession	ID	Description	Score -R1	Score -R2	Score -R3	Coverage -R1	Coverage -R2	Coverage -R3	Unique Peptides -R1	Unique Peptides -R2	Unique Peptides -R3	Fold change in N4W/N4WL			Fold change in AW /AWL			# AAs	MW [kDa]	calc. pI
													R1	R2	R3	R1	R2	R3
Up-regulated proteins at two stages (N4W/N4WL and AW /AWL)
1	187103110	A9CSF0_ACYPI	carboxypeptidase, vitellogenic-like precursor	0	0	44.79	2.56	10.02	10.02	1	3	3	1.60845	1.24211	1.52566	1.38023	1.73368	1.27469	469	51.9807	6.30322
2	187104114	A9JSF9_ACYPI	cathepsin B-16A precursor	132.336	207.71	243.854	18.53	18.53	12.65	4	2	1	1.20611	1.33041	1.5981	1.05739	1.25454	1.38408	340	37.9388	5.96045
3	187107124	Q1ZZQ9_ACYPI	ribosomal protein L18A	67.091	51.0678	47.79	17.98	14.04	19.66	4	4	5	1.62817	1.34019	1.14944	1.78386	1.45648	1.36961	178	21.1485	10.7847
4	187109136	Q1ZZQ6_ACYPI	ATP synthase, subunit d	398.779	482.919	365.442	32.79	33.33	40.44	7	6	7	1.28883	1.26379	1.39882	1.59437	1.60303	1.78564	183	20.7366	5.04639
5	187117164	Q201W3_ACYPI	mitochondrial ATP synthase F chain-like	155.598	127.342	206.079	41.12	40.19	40.19	4	4	4	1.29552	1.29935	1.35353	1.67086	1.48526	1.92389	107	12.4564	9.94971
6	187117170	Q201W8_ACYPI	effete	91.0233	84.5961	27.05	7.48	7.48	7.48	1	1	1	1.38895	1.36801	1.11562	1.08071	1.31675	1.24702	147	16.6674	7.29834
7	187123194	Q201Z1_ACYPI	ribosomal protein L24	79.3296	56.9562	71.0234	19.11	19.11	23.57	3	3	4	1.45344	1.04194	1.20497	1.41753	1.59411	1.29731	157	17.97	11.0923
8	187175299	Q201Y2_ACYPI	ATP synthase, H+ transporting, mitochondrial F0 complex, subunit G	60.3947	49.79	75.1639	15	23	23	2	3	3	1.69456	1.76468	1.64229	1.97183	1.62052	2.13164	100	11.2172	9.74463
9	187177319	Q1W9N9_ACYPI	mitochondrial ATP synthase gamma-subunit	777.478	634.673	412.688	41.33	35	40.33	12	10	12	1.29547	1.27538	1.25362	1.49263	1.79652	1.39316	300	32.998	9.27588
10	193573506	J9JQN5_ACYPI	PREDICTED: flightin	72.6234	84.3253	59.955	25.63	25.13	25.63	5	4	5	1.31715	1.43085	1.26811	1.9742	2.92048	3.62416	199	23.5337	6.55127
11	193582371	J9JYB5_ACYPI	PREDICTED: AFG3-like protein 2	114.592	213.605	217.672	12.7	14.66	14.27	10	11	10	1.27407	1.25858	1.07234	1.30051	1.37336	1.11013	764	85.345	8.5874
12	193582510	J9KB74_ACYPI	PREDICTED: glutamate dehydrogenase, mitochondrial	406.009	483.283	390.695	32.03	37.24	34.45	16	16	16	1.18841	1.25539	1.3368	1.28468	1.26875	1.38432	537	59.4161	7.73779
13	193584682	J9JUI1_ACYPI	PREDICTED: aarF domain-containing protein kinase 4	26.88	190.26	76.2599	13.84	15.55	13.37	8	10	8	1.15077	1.26786	1.27705	1.15955	1.35861	1.33428	643	72.953	8.1626
14	193587197	J9JU98_ACYPI	PREDICTED: isocitrate dehydrogenase [NAD] subunit gamma, mitochondrial-like	161.478	196.905	194.824	15.28	19.69	15.28	6	8	6	1.30902	1.3266	1.60428	1.89266	1.75705	2.48739	386	42.4365	8.1333
15	193589568	J9KAG2_ACYPI	PREDICTED: amphiphysin isoform X2	124.47	181.844	196.87	23.37	21.74	26.09	8	7	9	1.31771	1.27995	1.37692	1.09872	1.5108	1.23241	368	41.9798	6.16357
16	193591668	J9K760_ACYPI	PREDICTED: putative mitochondrial inner membrane protein isoform X2	89.0397	92.397	116.43	14.43	17.71	18.01	10	11	12	1.15349	1.26614	1.2664	1.2829	1.16727	1.34183	672	77.4349	7.32764
16	641660943	J9JR92_ACYPI	PREDICTED: putative mitochondrial inner membrane protein	98.3911	200.112	159.572	15.16	19.19	15.86	11	15	10	1.35627	1.24809	1.31141	1.34863	1.30092	1.59739	719	82.1087	6.90283
17	193591688	J9JUK9_ACYPI	PREDICTED: NADH-ubiquinone oxidoreductase 75 kDa subunit, mitochondrial	355.378	452.1	338.571	19.39	22.01	26.41	14	15	18	1.3544	1.38223	1.46254	1.47569	1.35469	1.2631	727	79.9949	6.34131
18	193594238	J9JQ96_ACYPI	PREDICTED: probable isocitrate dehydrogenase [NAD] subunit alpha, mitochondrial	495.859	270.945	294.848	27.93	28.21	28.21	11	11	11	1.49557	1.29453	1.23872	2.2855	1.48199	2.02722	358	39.241	7.15186
19	193595390	J9JXT6_ACYPI	PREDICTED: electron transfer flavoprotein subunit alpha, mitochondrial	554.079	495.375	447.265	32.14	38.99	39.29	10	11	13	1.31984	1.15771	1.2524	1.40017	1.39359	1.42147	336	35.1418	8.17725
20	193596549	J9JNG9_ACYPI	PREDICTED: 28S ribosomal protein S33, mitochondrial-like		33.03	0		20	7.83	1	2	1	NA	1.4702	1.51845	NA	1.40049	1.57758	115	13.9223	9.99365
21	193598993	J9JRK7_ACYPI	PREDICTED: OCIA domain-containing protein 1	33.37	32.53	48.83	4.4	8.4	4.4	1	2	1	1.33888	1.34846	1.75412	1.07332	1.37457	1.6257	250	28.478	8.32373
22	193601318	X1XKF1_ACYPI	PREDICTED: uncharacterized protein LOC100163700	98.4344	58.201	58.79	20.99	20.99	20.99	2	2	2	1.38205	1.53005	1.28783	1.73825	1.90513	1.63625	81	9.82493	9.53955
23	193617988	J9JVV4_ACYPI	PREDICTED: cytochrome b-c1 complex subunit 6, mitochondrial-like	31.35	0	0	7.37	7.37	7.37	1	1	1	1.33197	1.19479	1.33173	1.65107	1.12449	1.35792	95	11.0556	5.0083
24	193620134	J9K241_ACYPI	PREDICTED: cytochrome c oxidase subunit 5B, mitochondrial-like	125.855	126.906	161.292	30.47	30.47	36.72	1	1	2	1.25313	1.64009	1.21104	1.35163	1.46166	1.21303	128	14.3953	8.45557
25	193620414	J9K033_ACYPI	PREDICTED: macrophage migration inhibitory factor homolog	110.523	142.3	60.29	8.73	20.63	8.73	1	2	1	1.60066	1.41352	1.24045	1.45465	1.23242	1.06737	126	13.8101	7.23975
26	193620416	J9JWS7_ACYPI	PREDICTED: mitochondrial import inner membrane translocase subunit TIM44	55.7685	139.726	69.619	15.4	21.27	20.54	5	7	7	1.16706	1.20332	1.57729	1.08171	1.26594	1.44903	409	46.5478	8.33838
27	193629643	J9JQR0_ACYPI	PREDICTED: probable pyruvate dehydrogenase E1 component subunit alpha, mitochondrial	363.228	260.544	261.697	18.73	18.73	15.19	4	4	3	1.87318	2.06104	1.26272	2.07256	2.94314	1.92145	395	43.623	7.92822
28	193632011	J9JN92_ACYPI	PREDICTED: NADH-ubiquinone oxidoreductase 49 kDa subunit	176.045	169.053	194.171	21	31.17	22.29	8	11	8	1.36432	1.32371	1.46046	1.46842	1.38189	1.6794	462	52.4886	6.59521
29	193645831	J9K6Q7_ACYPI	PREDICTED: NADH dehydrogenase [ubiquinone] 1 beta subcomplex subunit 11, mitochondrial	36.63	23.35	0	4.9	11.19	4.9	1	2	1	1.30646	1.41142	1.54357	1.42415	1.47457	1.37349	143	16.6452	5.17334
30	193650149	J9JL32_ACYPI	PREDICTED: 39S ribosomal protein L9, mitochondrial	36.37	45.43	34.41	5.84	12.45	15.18	2	3	3	1.45009	1.20834	1.30454	1.38462	1.12634	1.29106	257	29.8989	9.51025
31	193652756	J9K674_ACYPI	PREDICTED: trifunctional enzyme subunit beta, mitochondrial	183.72	111.522	95.8044	12.15	10.66	16.63	6	5	7	1.24666	1.37884	1.29204	1.73239	1.929	1.96525	469	50.7497	9.20264
32	193659546	J9JT27_ACYPI	PREDICTED: mitochondrial chaperone BCS1	22.84	70.1167	42.4	5.19	5.42	2.59	2	2	1	1.78241	1.55334	1.34211	1.6438	1.40968	1.76485	424	47.8105	8.11865
33	193664457	J9JUU6_ACYPI	PREDICTED: cytochrome b-c1 complex subunit 2, mitochondrial	311.367	356.126	334.876	32.05	34.99	38.83	15	16	18	1.22677	1.243	1.18362	1.37541	1.34332	1.42237	443	47.9208	8.66064
34	193664668	J9JTH5_ACYPI	PREDICTED: 60S ribosomal protein L13a	110.62	135.815	80.507	25.47	19.81	20.28	8	6	6	1.21491	1.16244	1.66209	1.44746	1.3499	1.75974	212	24.8625	10.6675
35	193669276	J9K2F3_ACYPI	PREDICTED: mimitin, mitochondrial	21.53	29.65	32.05	5.56	5.56	13.89	1	1	2	1.24575	1.69286	1.46433	1.41395	1.21813	1.3922	144	16.6805	8.63135
36	193669314	J9JJJ1_ACYPI	PREDICTED: probable 28S ribosomal protein S6, mitochondrial	20.56	41.21	55.54	18.42	7.89	28.29	3	1	3	1.59845	1.17938	1.24055	1.29053	1.08651	1.23238	152	17.5912	9.18799
37	193671558	J9JNA6_ACYPI	PREDICTED: uncharacterized protein LOC100160421	41.47	38.75	40.98	2.56	2.56	2.56	1	1	1	1.10543	1.3733	1.50597	1.3217	1.50665	1.34366	273	30.309	4.83057
38	193671619	J9K4U4_ACYPI	PREDICTED: NADH dehydrogenase [ubiquinone] 1 alpha subcomplex subunit 8	0	40.2447	45.9451	15.82	13.56	36.72	3	2	4	1.38314	0.606066	1.25374	1.43296	1.23835	1.10672	177	20.4589	6.53662
39	193673890	J9K1Z9_ACYPI	PREDICTED: pentatricopeptide repeat-containing protein 2, mitochondrial-like	84.913	109.555	127.927	15.35	15.6	14.83	6	7	6	1.22929	1.53737	1.3844	1.1048	1.25534	1.29337	391	45.0591	8.11865
40	193676229	J9K007_ACYPI	PREDICTED: NADP-dependent malic enzyme	103.485	235.937	143.694	14.56	23.52	20.48	8	13	12	1.19423	1.21961	1.23818	1.3438	1.2887	1.45514	625	69.96	7.31299
41	193683485	J9JQ54_ACYPI	PREDICTED: glucose-6-phosphate isomerase	393.883	535.733	488.79	26.52	32.44	31.18	15	17	16	1.19655	1.21046	1.38656	1.22589	1.41351	1.31624	558	61.9607	6.65381
42	193683666	J9JRQ5_ACYPI	PREDICTED: adhesive plaque matrix protein-like	45.0681	37.352	35.8	15.23	9.27	9.27	2	1	1	1.2958	1.32359	1.11399	1.41757	1.54356	1.09516	151	16.6681	8.51416
43	193688368	J9JTK7_ACYPI	PREDICTED: tetratricopeptide repeat protein 19 homolog, mitochondrial		22.88	0		5.17	2.59	1	2	1	NA	1.52107	1.26278	NA	1.39621	1.45778	348	39.9597	8.63135
44	193699891	J9K4X3_ACYPI	PREDICTED: phosphate carrier protein, mitochondrial-like	150.168	112.422	101.834	27.14	29.79	26.25	8	9	9	1.38427	1.63977	1.21339	3.39425	2.9958	2.5009	339	37.2782	9.02686
45	193699895	J9K3B7_ACYPI	PREDICTED: NADH dehydrogenase [ubiquinone] 1 alpha subcomplex subunit 10, mitochondrial	153.715	198.067	214.729	10	14.87	14.87	4	7	7	1.24067	1.22198	1.40077	1.29932	1.29335	1.31706	390	45.2878	6.11279
46	193706910	J9JLN4_ACYPI	PREDICTED: probable medium-chain specific acyl-CoA dehydrogenase, mitochondrial	232.781	126.725	165.633	27.21	25.3	23.39	11	9	9	1.17463	1.21727	1.21573	1.69311	2.19658	2.06432	419	45.9094	8.26514
47	193709250	J9K6A1_ACYPI	PREDICTED: uncharacterized protein LOC100167617	0	33.46	22.4	7.81	7.81	7.81	1	1	1	2.15896	1.4708	1.36454	1.46075	1.73273	1.27092	128	13.9594	8.39697
48	193713601	J9K0E9_ACYPI	PREDICTED: NADH dehydrogenase [ubiquinone] 1 beta subcomplex subunit 9	106.631	127.462	99.5997	21.53	14.58	22.22	3	2	3	1.53299	1.52324	1.341	1.65527	1.35412	2.11463	144	17.6219	9.1001
49	193716219	J9K0N3_ACYPI	PREDICTED: ATP synthase subunit e, mitochondrial-like	71.5697	145.318	100.534	23.53	23.53	23.53	2	2	2	1.22043	1.28641	1.22191	1.32911	1.27821	1.72954	85	9.86734	9.74463
50	209693468	J9K284_ACYPI	ribosomal protein L15	50.17	69.3995	109.73	31.86	25	24.02	7	4	5	1.21651	0.981555	1.20381	1.39343	1.26079	1.53252	204	23.7279	11.5171
51	213948229	B7TYB7_ACYPI	ATP synthase F0 subunit 6 (mitochondrion)	0	0	0	3.26	3.26	3.26	1	1	1	1.59992	1.61965	1.39509	2.00623	1.85625	1.69197	215	25.1902	9.08545
52	213948231	B7TYB9_ACYPI	NADH dehydrogenase subunit 3 (mitochondrion)	34.6511	41.89	0	11.02	11.02	11.02	1	1	1	1.14045	2.60528	2.19219	1.5528	3.0615	3.06233	118	14.3394	9.11475
53	213948237	B7TYC5_ACYPI	NADH dehydrogenase subunit 1 (mitochondrion)		0	28.8		2.57	2.57	1	1	1	NA	1.5945	1.59111	NA	1.39133	1.23316	311	37.34	8.48486
54	239985433	J9LBX3_ACYPI	uncharacterized protein LOC100302105	35.97	54.148	30.13	14.52	14.52	14.52	1	1	1	1.38276	1.75223	1.02567	1.35598	1.80782	1.30966	62	6.93456	9.18799
55	240848562	C4WT13_ACYPI	cytochrome c oxidase subunit 5B, mitochondrial	125.855	120.527	161.292	22.66	22.66	26.56	1	1	1	1.26813	1.67137	1.14875	1.41543	1.38309	1.28513	128	14.3673	8.47021
56	240848663	C4WSE0_ACYPI	60S ribosomal protein L21-like	120.442	37.2288	121.406	17.72	17.72	17.72	3	3	3	1.13162	1.20529	1.33892	1.49059	1.54615	1.41028	158	18.13	10.9312
57	240848697	C4WY74_ACYPI	brain protein 44-like protein	50.2966	63.194	73.1381	16.67	16.67	16.67	2	2	2	1.12299	1.61528	1.27225	1.1752	1.46337	1.41882	114	13.0747	9.48096
58	240848787	C4WS39_ACYPI	succinate dehydrogenase cytochrome b560 subunit, mitochondrial-like	71.81	34.21	0	4.57	4.57	4.57	1	1	1	1.27583	1.87648	1.02497	1.79486	2.99849	1.39421	175	19.3201	9.49561
59	240848829	C4WW34_ACYPI	ubiquinol-cytochrome c reductase binding protein	97.2445	60.372	141.692	26.61	34.86	34.86	3	4	4	1.35525	1.26086	1.1693	1.46297	1.48357	1.39663	109	13.3078	6.81494
60	240848835	C4WS56_ACYPI	ubiquinone/menaquinone biosynthesis methyltransferase ubiE-like	0	35.46	79.8967	5.15	8.46	8.46	1	2	2	0.889841	1.42637	1.63733	2.11217	0.966992	1.30459	272	31.0003	6.72705
61	240848879	C4WTL3_ACYPI	ribosomal protein L35Ae-like	22.49	60.99	28.95	13.82	16.45	23.03	2	3	4	1.16683	1.37219	1.70754	1.58214	1.51359	1.78547	152	17.2496	11.356
62	240848901	C4WUM5_ACYPI	glutaredoxin-related protein 5, mitochondrial	22.06	47.3146		10.64	14.89		1	2		1.92502	1.34786	NA	1.34985	2.03212	NA	141	15.8673	8.45557
63	240848907	C4WU96_ACYPI	NADH dehydrogenase [ubiquinone] 1 alpha subcomplex subunit 13-like	58.5668	40.8167	58.7367	12.58	21.85	7.28	2	2	1	1.41289	1.23405	1.34808	1.28556	1.39018	1.55889	151	17.6512	9.24658
64	240848913	C4WU26_ACYPI	60S ribosomal protein L18-like	123.973	184.529	157.013	25.53	18.62	29.26	5	4	6	1.28329	1.08163	1.87903	1.35105	1.60532	1.62187	188	21.327	11.6196
65	240848919	C4WS53_ACYPI	uncharacterized protein LOC100163734 precursor	106.493	36.4046	35.0516	17.5	13.75	21.25	2	3	2	1.24056	1.2602	1.09587	1.95029	1.49116	2.02837	160	17.8873	8.48486
66	240848967	C4WY97_ACYPI	adenine nucleotide translocator-like	975.684	906.423	883.215	39.35	44.19	51.61	11	13	14	1.22383	1.27933	1.19361	2.82188	2.40777	2.55298	310	33.6854	9.62744
67	240849083	C4WVU6_ACYPI	ATP synthase-coupling factor 6, mitochondrial	0	55.4446	57.3861	16.67	16.67	16.67	1	1	1	1.53615	1.444	1.7661	2.02903	1.67278	1.47924	102	11.6481	9.40771
68	240849099	C4WUE9_ACYPI	39S ribosomal protein L13-like	0	36.26	0	5.56	12.22	12.22	1	2	2	1.26707	1.73658	1.39554	1.00331	1.27508	1.21677	180	21.2017	8.27979
69	240849105	C4WSW4_ACYPI	annexin IX-like	165.462	171.972	274.472	19.06	22.5	20	5	4	5	1.21412	1.22513	1.59106	1.17435	1.41211	1.54358	320	35.0406	4.66553
70	240849111	C4WSH5_ACYPI	prohibitin-like	306.42	129.011	167.182	35.67	28.05	29.88	14	10	11	1.20772	1.24891	1.22223	1.32825	1.21189	1.29784	328	36.5212	9.56885
71	240849176	C4WUC5_ACYPI	mitochondrial import inner membrane translocase subunit Tim8	35.67	55.4932	93.194	28.16	26.21	28.16	3	3	3	1.38088	1.29565	1.33191	1.18624	1.36163	1.37806	103	11.5226	6.04932
72	240849372	C4WVK5_ACYPI	NADH dehydrogenase [ubiquinone] 1 alpha subcomplex subunit 6-like	153.583	181.925	147.964	55.56	39.68	50	7	5	6	1.35348	1.02144	1.23965	1.41238	1.43863	1.39023	126	14.7588	9.18799
73	240849392	C4WTQ5_ACYPI	NADH dehydrogenase [ubiquinone] iron-sulfur protein 8, mitochondri	81.9854	150.412	101.818	10.68	14.08	19.42	2	3	3	1.24019	1.4553	1.22803	1.2317	1.55854	1.19669	206	23.3454	5.8208
74	240849394	C4WSM9_ACYPI	ribosomal protein L7Ae-like	288.288	173.742	209.558	36.5	40.15	36.86	9	11	9	1.26211	1.18861	1.23556	1.3122	1.2987	1.52758	274	31.3165	10.3892
75	240849422	C4WY09_ACYPI	NADH dehydrogenase [ubiquinone] 1 alpha subcomplex subunit 11	58.2765	89.4054	75.3346	17.24	18.39	18.39	3	3	3	1.3225	1.49405	1.37769	1.58917	1.48856	1.6136	174	19.8011	9.48096
76	240849479	C4WXA0_ACYPI	MPA13 allergen-like	488.312	619.05	434.884	37.78	51.11	45.19	6	8	7	1.29915	1.42605	1.34074	2.08806	2.09082	1.90191	135	15.3308	7.28369
76	242247153	C4WUJ9_ACYPI	MPA13 allergen-like	104.421	61.65	93.0285	27.94	31.62	25.74	4	4	4	1.43138	1.99418	1.52535	1.51449	1.53545	1.56786	136	15.526	7.88428
77	240849484	C4WS14_ACYPI	40S ribosomal protein S11	64.7374	47.4146	55.4888	21.71	41.45	28.95	4	7	5	1.04876	1.41363	1.40858	1.29904	1.19982	1.64959	152	17.6856	10.5063
78	240849585	C4WV90_ACYPI	ribosomal protein L28	173.912	131.599	172.705	59.57	47.52	60.28	10	7	10	1.21443	1.11488	1.42101	1.46658	1.08095	1.49531	141	15.7808	11.063
79	240849625	C4WVJ2_ACYPI	uncharacterized protein LOC100165393 precursor	93.5429	52.4924	62.25	10.64	12.06	10.64	2	2	2	1.20517	1.2386	1.04531	1.24651	1.10273	1.21232	141	16.1643	7.92822
80	240849647	C4WSG5_ACYPI	NADH:ubiquinone oxidoreductase NDUFB5/SGDH subunit-like	38.62	51.7765	0	6.59	6.59	13.74	1	1	2	1.15279	1.48826	1.38107	1.35177	1.51801	1.43674	182	21.5571	9.5249
81	241896862	C4WRY1_ACYPI	succinate dehydrogenase B	69.4473	80.1989	101.662	24.83	24.48	22.76	7	6	6	1.31832	1.21296	1.25352	1.64019	1.55907	1.87972	290	32.4845	8.47021
82	241896881	C4WRT8_ACYPI	rhodanese homology domain-containing protein		37.22	24.22		4.65	4.65	1	1	1	NA	2.71902	1.29306	NA	1.93466	1.23313	172	19.8124	9.21729
83	241896891	X1WJP5_ACYPI	L-3-hydroxyacyl-Coenzyme A dehydrogenase	75.6864	87.9233	44.9512	16.83	18.77	19.74	5	6	6	1.37798	1.66038	1.23907	1.69704	1.88627	1.51504	309	33.9318	8.11865
84	241896896	J9JJG2_ACYPI	uncharacterized protein LOC100158873 precursor	1916.88	1915.96	1791.69	34.27	34.27	43.26	8	8	10	1.37072	1.60276	1.29133	1.83019	2.1302	1.78996	178	19.2801	7.18115
85	241896908	C4WYE5_ACYPI	NADH dehydrogenase (ubiquinone) Fe-S protein 4	132.081	157.479	258.191	22.45	45.41	37.76	4	7	6	1.18762	1.21107	1.38938	1.33256	1.34102	1.41773	196	22.2723	9.36377
86	241896937	C4WY93_ACYPI	sniffer isoform 1	104.423	104.358	63.9406	9.35	13.41	10.57	3	4	3	1.2448	1.19765	1.27171	1.58144	1.56606	1.27972	246	26.596	9.31982
87	241896991	C4WY18_ACYPI	translational activator of cytochrome c oxidase 1	53.0233	48.75	40.67	9.78	14.49	8.33	3	4	2	1.15043	1.3705	1.45843	1.14436	1.25389	1.34465	276	31.317	8.14795
88	242247012	C4WYF7_ACYPI	cytochrome c1-like	54.8963	28.27	40.3311	16.08	13.64	13.64	4	3	3	1.21089	1.1989	1.23771	1.58378	1.65366	1.59834	286	32.183	6.68311
89	242247161	C4WSJ9_ACYPI	myosin light chain-like	157.607	132.632	199.676	12.74	16.98	16.98	3	3	4	1.14103	1.20627	1.21651	1.77728	2.19034	1.48383	212	23.3506	4.95752
90	242247163	C4WXZ7_ACYPI	uncharacterized protein LOC100302370 precursor		34.57	39.3919		8.16	14.29	1	2	3	NA	1.46153	1.51342	NA	1.88937	1.8061	245	28.2817	8.1626
91	242247177	C4WXZ9_ACYPI	SH3 domain binding glutamic acid-rich protein isoform 2	57.408	25.32	50.58	19.85	6.11	6.11	3	1	1	1.02656	1.35381	1.25247	1.26196	1.11292	1.2236	131	14.71	4.53857
92	242247187	C4WTV7_ACYPI	NADH dehydrogenase [ubiquinone] 1 beta subcomplex subunit 8, mitochondrial	0	28.52	0	4.6	4.6	7.47	1	1	1	1.52214	1.58242	1.00713	1.83815	1.58	1.19109	174	20.2738	7.10791
93	242247313	C4WWR3_ACYPI	optic atrophy 3 protein homolog	0	121.522	42.3879	9.91	21.23	15.09	2	4	3	1.35915	1.44296	1.75879	0.97356	1.33549	1.79394	212	23.9646	8.35303
94	242247383	C4WT80_ACYPI	cytochrome c oxidase polypeptide IV-like	32.18	39.4264	38.2799	20.92	26.02	20.92	4	4	3	1.22086	1.18686	1.50175	1.3213	1.24084	1.82668	196	22.3166	9.34912
95	242247415	C4WYG5_ACYPI	ribosomal protein S20-like		23.93	30.73		11.76	11.76	1	1	1	NA	1.20772	3.45395	NA	1.26471	2.3574	119	13.6303	9.78857
96	242247485	C4WU49_ACYPI	ribosomal protein L36-like	80.8007	74.8233	116.023	17.5	24.17	24.17	2	3	3	1.64949	1.11559	1.37537	1.79672	1.22359	1.67475	120	14.0029	11.561
97	242247489	C4WSC8_ACYPI	ribosomal protein S13e-like	50.58	49.17	25.17	17.22	9.27	23.84	3	2	3	1.26736	1.17399	1.55989	1.27716	1.14465	1.5814	151	17.1606	10.9458
98	242247565	C4WS02_ACYPI	NADH dehydrogenase [ubiquinone] 1 beta subcomplex subunit 3	92.8946	70.4579	67.7815	29.63	33.33	16.67	4	4	2	1.17325	1.37889	1.25473	1.42027	1.45189	1.45616	108	12.7576	9.62744
99	242247585	C4WT21_ACYPI	uncharacterized protein LOC100166582	35.2923	34.33	17.95	6.67	13.89	13.89	1	2	2	1.56559	1.52844	0.957472	1.67887	1.64984	1.3429	180	20.9326	9.64209
100	242247661	C4WT16_ACYPI	uncharacterized protein LOC100160701	110.66	262.322	182.9	20.51	34.62	34.62	3	5	5	1.06991	1.20981	1.23439	1.18875	1.33581	1.34258	156	17.7272	6.56592
101	244790101	C4WWY0_ACYPI	cathepsin F isoform 3 precursor	32.6	28.83		8.72	16.86		2	3		1.39234	1.20849	NA	1.26628	1.23893	NA	172	19.9573	8.86572
102	251823775	C4WXC2_ACYPI	succinyl coenzyme A synthetase alpha subunit	508.227	488.446	436.358	25.45	33.64	38.79	9	11	10	1.20536	1.45818	1.2519	1.51178	1.70593	1.70861	330	34.632	8.44092
103	251823889	C4WXI5_ACYPI	haloacid dehalogenase-like hydrolase domain containing 1A-like	71.8335	168.393	74.96	11.74	21.05	9.72	3	5	2	1.30601	1.48786	1.31388	1.36232	1.37847	1.41454	247	27.219	7.41553
104	254039685	C4WSB8_ACYPI	uncharacterized protein LOC100302481 precursor	20.02	17.47	0	4.8	13.1	4.8	1	3	1	1.51462	1.26369	1.21078	1.31418	1.37033	1.89813	229	26.3638	9.27588
105	326319962	J9JLS8_ACYPI	mitochondrial import receptor subunit TOM20 homolog	73.6807	124.885	104.198	19.3	19.88	19.88	3	3	3	1.31635	1.56301	1.5659	1.32756	1.45554	1.21029	171	18.9678	7.86963
106	326320004	J9JJS9_ACYPI	mitochondrial import inner membrane translocase subunit Tim23	33.39	33.28	47.92	10.78	9.8	14.22	2	2	3	1.16668	1.79585	1.30662	1.10061	1.54432	1.27024	204	22.2383	8.99756
107	326368255	J9K9J5_ACYPI	cytochrome c heme lyase		55.84	31.8488		8.96	8.96	1	2	2	NA	1.393	1.26832	NA	1.23114	1.4084	279	32.0407	6.80029
108	326368299	J9K4B4_ACYPI	3,2-trans-enoyl-CoA isomerase, mitochondrial-like	108.031	121.417	135.604	32.36	24.36	27.27	10	8	8	1.3089	1.3269	1.11888	1.37132	1.59056	1.26494	275	31.042	9.0415
109	328696627	J9JMC9_ACYPI	PREDICTED: dihydrolipoyllysine-residue acetyltransferase component of pyruvate dehydrogenase complex, mitochondrial	330.834	309.132	299.287	26.22	22.76	22.97	14	12	12	1.18294	1.34003	1.29281	1.23151	1.2611	1.20553	492	53.1319	9.26123
110	328696706	J9JZ92_ACYPI	PREDICTED: long-chain fatty acid transport protein 4-like	40.08	49.8567	46.7123	1.36	4.34	4.07	1	3	3	1.35989	1.0808	1.37394	1.34307	1.29357	1.2115	737	81.2022	7.94287
111	328696814	J9K065_ACYPI	PREDICTED: valacyclovir hydrolase-like		42.2637	0		6.71	10.25	1	2	3	NA	1.26945	1.30303	NA	1.5755	1.32926	283	32.4578	7.54736
112	328697183	J9M1L2_ACYPI	PREDICTED: NADH dehydrogenase [ubiquinone] flavoprotein 3, mitochondrial	68.8	74.9938	104.423	29.35	19.57	36.96	3	2	5	1.23293	1.25608	1.20609	1.20105	1.21386	1.42443	92	10.6035	9.78857
113	328700405	J9JPJ5_ACYPI	PREDICTED: proline dehydrogenase 1, mitochondrial	175.327	201.676	140.647	9.02	18.04	18.04	1	3	3	1.35437	1.03309	1.37595	1.41385	1.42915	1.23746	388	44.2381	9.11475
114	328702797	J9JNN9_ACYPI	PREDICTED: protein yellow-like	54.57	53.02		1.53	1.53		1	1		1.42153	1.41238	NA	1.31811	1.28415	NA	457	51.2167	6.88818
115	328702942	X1WP56_ACYPI	PREDICTED: cytochrome b-c1 complex subunit 9	0	55.4	31.76	34.48	34.48	34.48	2	2	2	1.27677	1.61575	1.16875	1.27381	1.6314	1.60192	58	6.89772	9.87646
116	328704221	J9K3N0_ACYPI	PREDICTED: succinate dehydrogenase [ubiquinone] flavoprotein subunit, mitochondrial	494.4	336.399	428.402	30.96	30.65	34.14	18	16	19	1.21964	1.23949	1.18481	1.42113	1.54556	1.54617	659	72.7051	6.84424
117	328704540	X1WIV0_ACYPI	PREDICTED: GTPase Era, mitochondrial	32.91	0	42.15	5.65	5.65	5.65	1	1	1	1.4449	1.28288	1.05735	1.23358	1.8028	0.71488	177	20.7618	8.54346
118	328704640	J9K326_ACYPI	PREDICTED: NADH dehydrogenase [ubiquinone] 1 alpha subcomplex subunit 9, mitochondrial	201.686	173.276	203.554	14.6	22.87	22.14	6	10	9	1.40309	1.31905	1.55249	1.35946	1.35827	1.70825	411	46.5732	9.26123
119	328705168	J9JV76_ACYPI	PREDICTED: fatty acid synthase-like isoform X1	1258.26		1301.22	21.44		23.1	1		1	1.78499	NA	1.37939	1.31847	NA	1.68448	2113	229.501	6.48096
120	328706364	J9JTG0_ACYPI	PREDICTED: mitochondrial inner membrane protein OXA1L	52.95	95.91	38.7	6.15	13.71	14.18	3	6	6	1.47104	1.41308	1.16533	1.40083	1.15015	1.39123	423	47.4932	9.51025
121	328706466	J9K6N8_ACYPI	PREDICTED: tubulin-specific chaperone cofactor E-like protein	0	22.84	0	1.54	4.61	5.26	1	2	2	1.05327	1.38364	1.3323	1.26932	1.62211	1.69388	456	52.7873	5.5542
122	328707234	J9JL62_ACYPI	PREDICTED: glycerol kinase-like		98.9378	0		9.38	3.94	1	5	2	NA	1.23084	1.22378	NA	1.36439	1.68021	533	59.8393	6.63916
123	328707724	J9K5N4_ACYPI	PREDICTED: 60S ribosomal protein L4-like	178.613	132.276	226.51	26.14	31.15	28.32	11	13	12	1.2189	1.07129	1.27428	1.22481	1.28684	1.32279	459	51.7138	11.1948
124	328708637	X1WJP6_ACYPI	PREDICTED: glutaredoxin domain-containing cysteine-rich protein CG12206-like	0		0	1.44		1.44	1		1	3.62298	NA	5.22158	2.60559	NA	2.97154	485	52.3517	5.40186
125	328709127	J9JUK3_ACYPI	PREDICTED: uncharacterized aarF domain-containing protein kinase 1	0	76.67	47.47	4.33	4.33	6.1	2	2	3	1.2085	1.19491	1.20881	1.1507	1.22076	1.26564	508	57.8727	8.99756
126	328709805	J9JMX8_ACYPI	PREDICTED: 40S ribosomal protein S8-like	154.322	177.401	194.337	25.48	31.25	37.02	4	5	6	1.31331	1.23367	1.1748	1.36427	1.58695	1.2519	208	23.8551	10.6821
127	328711546	J9JQL5_ACYPI	PREDICTED: leucine-rich PPR motif-containing protein, mitochondrial-like	603.11	787.894	558	23.5	24.43	24.28	33	32	33	1.32331	1.43155	1.3959	1.21081	1.25853	1.18093	1396	157.964	7.1958
128	328712486	J9K614_ACYPI	PREDICTED: sodium-coupled monocarboxylate transporter 1-like		61.5347	31.9		6.49	4.21	1	4	2	NA	1.23438	1.25573	NA	1.2904	1.50289	570	62.1584	7.59131
129	328712819	J9JMG1_ACYPI	PREDICTED: tubulointerstitial nephritis antigen-like isoform X2		54.8635	84.8834		4.32	4.1	2	2	2	NA	1.60957	1.37611	NA	1.85474	1.78328	463	52.1772	8.23584
130	328714865	J9JT36_ACYPI	PREDICTED: dihydrolipoyllysine-residue succinyltransferase component of 2-oxoglutarate dehydrogenase complex, mitochondrial	349.125	370.122	439.451	19.21	23.55	25.83	7	9	10	1.29198	1.42477	1.29077	1.62235	1.55056	1.56336	484	52.2643	8.98291
131	328716002	J9JJV6_ACYPI	PREDICTED: mitochondrial uncoupling protein 4	0	29.52	59.55	4.95	5.57	11.46	1	2	3	1.22176	1.16462	1.41388	1.06071	1.45777	1.41274	323	35.5216	9.37842
132	328716624	J9KAT0_ACYPI	PREDICTED: probable aconitate hydratase, mitochondrial	701.196	770.761	679.53	30.54	36.88	34.35	25	25	23	1.37239	1.39343	1.38477	1.90882	1.98724	2.18592	789	85.4896	7.43018
133	328716751	J9LV57_ACYPI	PREDICTED: cytochrome c oxidase subunit 7A-related protein, mitochondrial-like	40.07	31.4375	31.8743	10.71	10.71	10.71	1	1	1	1.66298	1.60943	1.49039	1.75441	2.00289	2.27382	84	9.51425	9.92041
134	328717308	J9K1G1_ACYPI	PREDICTED: trifunctional enzyme subunit alpha, mitochondrial	523.461	498.807	517.283	30.13	28.42	32.76	21	18	22	1.20397	1.20996	1.16568	1.66915	1.72542	1.66965	760	82.0526	9.08545
135	328717378	X1WXB1_ACYPI	PREDICTED: ryanodine receptor 44F	30.9252	228.44	126.48	1.41	3.92	3.57	7	19	16	1.31412	1.21024	1.19073	1.11864	1.24599	1.22875	5101	579.594	5.70654
136	328719350	C4WTN9_ACYPI	PREDICTED: 60S ribosomal protein L26-like	50.32	75.6396	49.9506	16.34	20.92	16.34	3	4	3	1.87465	1.26778	1.23195	1.42818	1.37207	1.42348	153	17.5507	10.6968
137	328719800	J9JSX7_ACYPI	PREDICTED: 39S ribosomal protein L46, mitochondrial	0	42.38	43.5442	8.27	12.03	8.27	2	3	2	1.0219	1.64248	1.6599	0.932557	1.21938	1.30932	266	31.4391	8.86572
138	328720634	J9JTH9_ACYPI	PREDICTED: electron transfer flavoprotein-ubiquinone oxidoreductase, mitochondrial	138.014	141.758	175.007	18.77	27.08	21.1	10	15	13	1.28184	1.29876	1.11633	1.42961	1.63984	1.65917	602	65.9272	6.63916
139	328721280	J9K812_ACYPI	PREDICTED: beta-glucuronidase isoform X1	23.82	45.0189	70.5376	1.68	11.49	7.35	1	7	5	1.55917	1.43272	1.73273	1.53698	1.27495	1.56982	653	74.9437	6.66846
140	328722006	J9JXI5_ACYPI	PREDICTED: delta(3,5)-Delta(2,4)-dienoyl-CoA isomerase, mitochondrial	80.2538	82.0322	86.3535	21.4	9.36	12.71	7	3	4	1.2031	1.26879	1.27047	1.21387	1.641	1.63521	299	33.5348	7.6792
141	328722039	J9M6L5_ACYPI	PREDICTED: uncharacterized protein LOC100575643	0	53.545	0	13.51	13.51	13.51	1	1	1	1.22216	2.25327	1.90857	0.993211	2.0512	1.50433	111	12.3619	8.11865
142	328722469	J9JU38_ACYPI	PREDICTED: DNA ligase 1-like	45.42	67.9002	110.345	8.05	5.54	10.07	5	3	6	1.49054	1.3477	1.62286	1.42858	2.96874	3.8026	596	67.655	4.52588
143	328724202	X1WJL6_ACYPI	PREDICTED: succinyl-CoA ligase [ADP-forming] subunit beta, mitochondrial	376.882	170.865	175.965	18.85	16.8	19.26	10	8	8	1.56649	1.47582	1.44931	2.20132	2.03682	2.00821	488	53.2367	8.04541
144	350534940	C4WSB6_ACYPI	uncharacterized protein LOC100164663	243.988	232.262	289.24	26.13	22.52	29.28	6	5	7	1.23566	1.16528	1.24403	1.27253	1.77306	1.39304	222	24.9647	7.92822
145	350535196	C4WU79_ACYPI	uncharacterized protein LOC100165200	69.58	67.3796	81.37	17.5	17.5	17.5	2	2	2	1.35634	1.51149	1.07412	1.44177	1.40101	1.20671	120	14.0305	10.0376
146	350535645	C4WS88_ACYPI	uncharacterized protein LOC100573560	50.11	57.4575	49.49	20.91	20.91	20.91	2	2	2	1.34761	1.48052	0.98794	1.39438	1.34609	1.0363	110	12.3212	9.24658
147	350536259	C4WW06_ACYPI	uncharacterized protein LOC100165798	50.77	101.308	50.1228	8.4	18.49	8.4	1	2	1	1.34467	1.25193	1.25951	1.33859	1.20633	1.42205	119	12.6609	9.5249
148	350536555	C4WTS4_ACYPI	uncharacterized protein LOC100169401	32.23	42.99	23.86	4.97	4.97	4.97	1	1	1	1.29703	1.49407	1.40744	0.984245	1.20588	1.42439	161	18.1983	8.80713
149	350536881	C4WRP5_ACYPI	uncharacterized protein LOC100163538	74.79	63.8832	120.37	9.05	13.99	13.99	2	3	3	1.32762	1.21337	1.53275	0.968462	1.35475	1.62252	243	27.8348	4.80518
150	350537259	C4WUN0_ACYPI	uncharacterized protein LOC100574948	0	0	57.51	8.33	8.33	8.33	1	1	1	1.3875	1.34949	1.21229	1.49045	1.1931	1.44005	120	13.8412	9.40771
151	350539379	C4WS40_ACYPI	uncharacterized protein LOC100167444	109.345	94.94	115.089	15.6	25.23	15.6	3	4	3	1.3044	1.27725	1.22227	1.35272	1.39045	1.51523	218	24.6295	9.36377
152	350539397	C4WVE1_ACYPI	uncharacterized protein LOC100159766	29.79	89.9226	56.27	17.27	9.35	17.27	3	2	3	1.27594	1.36491	1.67451	1.47147	1.92153	1.48783	139	16.0195	7.97217
153	641650241	J9K8K5_ACYPI	PREDICTED: succinyl-CoA ligase [GDP-forming] subunit beta, mitochondrial	201.432	179.495	163.588	17.92	17.45	18.87	8	8	7	1.39806	1.29654	1.30028	1.82252	1.52181	1.46869	424	46.6915	6.06201
154	641651025	J9JXE8_ACYPI	PREDICTED: phosphatidylinositol 3-kinase regulatory subunit gamma-like	0	0		1.38	1.38		1	1		30.03	2.37404	NA	5.637	2.41599	NA	434	49.9507	7.81104
155	641653874	J9JUQ1_ACYPI	PREDICTED: glutamyl-tRNA(Gln) amidotransferase subunit A, mitochondrial	31.11	24.18	35.25	1.86	9.11	3.73	1	3	1	1.11296	1.20216	1.62065	0.951186	1.24749	1.45152	483	53.0377	7.53271
156	641654563	J9K495_ACYPI	PREDICTED: neurofilament heavy polypeptide	82.9509	167.558	104.737	17.67	16.74	11.86	8	8	6	1.25551	1.06926	1.32003	1.30391	1.0113	1.67479	430	46.085	10.3745
157	641655967	C4WTB4_ACYPI	PREDICTED: testican-3-like	69.6767	47.49	24.85	7.48	7.48	7.48	1	1	1	1.34824	1.40533	0.928676	1.26059	1.24945	1.05332	107	11.3998	9.02686
158	641656584	X1X731_ACYPI	PREDICTED: uncharacterized protein LOC100574328, partial	25.19	56.78	31.45	34.47	34.47	34.47	3	3	3	1.34139	1.26491	1.86629	1.24263	1.26502	1.01529	206	22.2495	5.32568
159	641660652	J9JLA0_ACYPI	PREDICTED: acyl-CoA dehydrogenase family member 9, mitochondrial-like	52.3071	77.0451	66.6133	11.33	12.43	16.09	6	7	8	1.05924	1.30029	1.21846	1.21832	1.42396	1.12532	547	61.8948	6.55127
160	641660826	J9K3L0_ACYPI	PREDICTED: electron transfer flavoprotein subunit beta	437.596	206.409	253.28	29.25	46.25	45.85	9	13	12	1.20284	1.19737	1.33115	1.50946	1.54562	1.47782	253	27.1879	8.49951
161	641661748	J9JYI1_ACYPI	PREDICTED: bis(5'-nucleosyl)-tetraphosphatase [asymmetrical]	118.479	46.6437	105.586	27.03	17.57	28.38	4	2	4	1.32982	1.3035	1.44207	1.31032	1.62058	1.34828	148	17.2906	5.40186
162	641665162	C4WSM2_ACYPI	PREDICTED: protein SCO1 homolog, mitochondrial-like isoform X1	30.58	183.249	160.868	13.57	26.79	21.79	3	7	5	1.07002	1.31716	1.46356	1.14522	1.24548	1.29373	280	32.2206	8.66064
163	641672921	J9JNL3_ACYPI	PREDICTED: acyl-CoA synthetase family member 2, mitochondrial-like	0	31.14	81.3343	7.23	13.11	8.24	3	5	3	1.33889	1.29915	1.04903	1.30476	1.27163	1.2591	595	66.3105	7.6499
164	641673509	J9KAR5_ACYPI	PREDICTED: iron-sulfur cluster assembly 2 homolog, mitochondrial isoform X2		37.95	0		10.43	10.43	2	1	1	NA	1.43453	1.99115	NA	1.36234	1.91525	115	12.8633	4.80518
165	641674660	X1WSR4_ACYPI	PREDICTED: mitochondrial import inner membrane translocase subunit Tim10	34.1322	55.22	60.4404	12.35	12.35	12.35	1	1	1	1.32265	1.37609	1.63266	1.30839	1.51518	1.34859	81	9.30056	8.17725
166	641674986	J9K611_ACYPI	PREDICTED: histone H3.3	210.265	97.7228	72.9174	17.65	22.06	17.65	2	2	2	1.5886	0.979995	1.20624	2.27149	1.23226	1.74131	136	15.3185	11.2681
167	641677824	J9K8V9_ACYPI	PREDICTED: short-chain specific acyl-CoA dehydrogenase, mitochondrial	109.025	164.485	138.823	14.11	19.95	18.73	5	7	6	1.58256	1.41563	1.42442	2.16753	2.00989	2.16955	411	44.3477	8.03076
168	641678413	J9M5E4_ACYPI	PREDICTED: up-regulated during skeletal muscle growth protein 5-like	72.0999	59.3069	53.5971	13.11	13.11	13.11	1	1	1	1.01409	1.68905	1.42269	1.52544	1.97791	1.60165	61	6.55843	9.15869
Down-regulated proteins at two stages (N4W/N4WL and AW /AWL)
1	187115160	Q201W0_ACYPI	ribosomal protein S17	107.105	145.118	109.065	26.15	25.38	25.38	4	3	3	0.816585	0.806544	1.00373	0.80958	1.08696	0.758801	130	15.1942	9.77393
2	193587366	J9JLZ5_ACYPI	PREDICTED: small glutamine-rich tetratricopeptide repeat-containing protein alpha-like	65.8547	146.615	119.423	15.76	22.19	19.29	4	6	5	0.866209	0.746661	0.814424	0.828349	0.987542	0.815377	311	34.794	5.31299
3	193610719	J9K208_ACYPI	PREDICTED: inactive peptidyl-prolyl cis-trans isomerase FKBP6	61.67	113.502	57.79	7.22	4.74	4.74	3	2	2	0.912051	0.561624	0.572875	0.778071	0.606224	0.738516	443	50.7611	5.92236
4	193617833	J9K2C0_ACYPI	PREDICTED: leukocyte elastase inhibitor-like	0	58.9007	33.91	4.68	7.79	4.42	2	3	2	0.753184	0.655827	0.643506	0.956475	0.739197	0.705493	385	43.4518	7.06396
5	193631865	J9JXG1_ACYPI	PREDICTED: S-adenosylmethionine synthase-like isoform X2	139.026	170.57	204.879	19.32	29.34	30.56	7	9	9	0.83083	0.799466	0.90343	0.844321	0.79408	0.711975	409	44.9465	6.69775
6	193652517	J9JXA3_ACYPI	PREDICTED: UPF0586 protein C9orf41 homolog	66.7699	47.2883	86.9698	1.7	7.52	7.28	1	3	3	0.464628	1.07516	0.766113	0.51403	1.31723	0.706433	412	47.8266	4.89404
7	193652606	J9K0J7_ACYPI	PREDICTED: uncharacterized protein LOC100165299	0	40.02	26.6	1.29	0.86	1.29	1	1	1	0.669906	0.796155	0.508523	0.587512	0.752366	0.54687	698	79.4953	7.41553
8	193659542	J9K1N4_ACYPI	PREDICTED: signal recognition particle receptor subunit beta	0	78.9454	86.81	7.88	4.98	4.98	2	1	1	0.719287	0.763292	1.26479	0.7779	1.05354	0.653779	241	27.3518	8.63135
9	193659798	J9JLR6_ACYPI	PREDICTED: replication factor C subunit 3	33.19	50.8988	43.9297	5.63	4.79	5.63	2	2	2	0.841663	0.625274	0.797987	0.726592	0.910937	0.730349	355	40.7635	9.01221
10	193669387	J9K8C9_ACYPI	PREDICTED: protein HGV2	34.7	40.49	34.99	5.73	5.73	5.14	3	3	3	0.793609	0.833453	0.771781	0.711874	0.880116	0.812905	506	56.2535	4.31006
11	193671765	J9JVN6_ACYPI	PREDICTED: uncharacterized protein LOC100163338	147.09	290.568	164.533	26.73	28.47	23.76	11	11	9	0.78564	0.886193	0.737927	0.823588	0.839994	0.618747	404	45.2292	8.77783
12	193676444	J9K4A5_ACYPI	PREDICTED: proliferation-associated protein 2G4	195.573	184.952	135.502	22.49	28.61	21.27	9	12	8	0.810439	0.746999	0.784864	0.871769	0.748417	0.70524	409	45.4204	6.55127
13	193676622	J9K6H5_ACYPI	PREDICTED: putative uncharacterized protein DDB_G0274435	33.83	29.94	0	7.46	7.46	7.46	1	1	1	0.548607	0.596226	0.469373	0.503193	1.16407	0.374088	402	44.9328	5.56689
14	193704818	J9JX50_ACYPI	PREDICTED: uncharacterized protein LOC100163931	0	45.7503	0	1.92	13.97	1.92	1	5	1	0.685816	0.966644	0.722494	0.832366	0.982732	0.829998	365	40.5617	6.45557
15	193709134	J9JV45_ACYPI	PREDICTED: ADP-ribosylation factor 1	213.544	407.746	187.792	15.38	15.38	26.37	2	2	3	0.773076	0.653151	0.726392	0.828757	1.25112	0.6126	182	20.8117	6.58057
16	193716167	J9JNK2_ACYPI	PREDICTED: RNA-binding protein squid-like	40.57	33.85	53.73	7.93	12.41	13.79	2	3	4	0.784098	0.784471	0.643403	0.810301	0.906763	0.735575	290	31.1874	9.0708
17	229892238	C4WUC9_ACYPI	odorant-binding protein 5 precursor	97.4951	81.9904	63.5806	13.12	13.12	8.6	3	3	2	0.926519	0.787043	0.692994	0.80302	0.913451	0.702122	221	25.1105	8.6167
18	240848599	C4WS50_ACYPI	Sparc-like precursor	0	19.37	32.76	3	6	6	1	2	2	0.615208	0.54719	0.594846	0.803661	1.07726	0.631392	300	34.9566	5.69385
19	240848929	C4WRW9_ACYPI	exosomal core protein Csl4	0	25.3427	0	5.64	10.26	4.62	1	2	1	0.525534	0.796294	1.04237	0.687885	0.748543	1.05339	195	21.861	6.87354
20	240848949	C4WU72_ACYPI	cuticular protein 11 precursor	44.9	88.4169	84.6658	11.3	44.35	26.09	1	3	2	0.769968	0.578582	0.825592	0.870354	0.690575	0.636117	115	12.3559	5.35107
21	240849475	C4WRS4_ACYPI	D-3-phosphoglycerate dehydrogenase	598.158	577.502	522.56	37.31	34.63	34.63	14	11	12	0.807107	0.772467	0.834861	0.775375	0.806001	0.746565	335	35.7819	7.89893
22	240849581	C4WSZ6_ACYPI	cuticular protein 10 precursor	233.945	322.953	223.929	42.86	37.86	37.86	3	3	3	0.676921	0.809035	0.740448	0.587464	0.573368	0.565823	140	15.0204	6.63916
23	242246958	C4WTM1_ACYPI	RR1 cuticle protein 7 precursor	150.333	333.003	307.316	13.53	36.84	24.06	3	4	4	0.819775	0.708696	0.629953	0.850951	0.727095	0.633695	133	14.002	4.53857
24	242247059	C4WTN0_ACYPI	zinc finger protein-like	39.65	144.678	100.611	23.76	29.7	29.7	3	4	4	0.822617	0.848496	0.615654	1.10484	0.811651	0.774946	202	21.3982	8.38232
25	242247236	C4WWQ0_ACYPI	cyclophilin-10-like	0	50.63	41.3	8.7	8.7	8.7	1	1	1	0.681505	0.80989	0.815919	0.919696	0.695375	0.80358	161	17.9859	6.37939
26	269784623	C4WVJ1_ACYPI	uncharacterized protein LOC100168117	0	43.4203	28.74	4.09	4.09	4.09	1	1	1	0.948655	0.824613	0.784128	0.6995	0.930714	0.331002	220	25.0784	9.26123
27	288558058	J9JLB5_ACYPI	cuticular protein 18 precursor	160.992	282.243	187.023	15.54	27.03	26.35	2	1	1	0.78693	0.382929	0.671594	0.900768	0.320747	0.788493	148	15.9075	6.03662
28	328698122	J9JR66_ACYPI	PREDICTED: uncharacterized protein LOC100161575	0	52.13	48.5667	2.31	2.31	3.69	1	1	2	0.928337	0.59792	0.785292	0.919728	0.711227	0.541449	650	69.2742	6.20166
29	328703399	J9LLT2_ACYPI	PREDICTED: mediator of RNA polymerase II transcription subunit 30		32.2928	25.38		9.46	4.05	1	2	1	NA	0.714132	0.76325	NA	0.800687	0.561546	222	25.2907	8.30908
30	328706414	J9JJL1_ACYPI	PREDICTED: ejaculatory bulb-specific protein 3-like	0	57.8143	30.36	5.52	18.4	5.52	1	3	1	0.723648	0.758519	0.939899	0.63382	0.922316	0.737696	163	18.6404	9.08545
31	328707315	J9JQ17_ACYPI	PREDICTED: dual specificity mitogen-activated protein kinase kinase 4-like isoform X2	0	32.41	74.0734	1.89	4.25	10.61	1	2	5	0.612646	0.761617	0.729712	0.63819	0.714417	0.79468	424	47.74	7.85498
32	328709495	J9JP42_ACYPI	PREDICTED: WD repeat-containing protein 3	27.95	122.653	97.6426	2.16	8	8.65	2	7	8	0.725161	0.758344	0.796555	0.590725	0.90892	0.775261	925	103.951	6.53662
33	328714049	J9L7J8_ACYPI	PREDICTED: protein maelstrom homolog	0	24.91	47.2052	3.61	5.78	14.94	1	1	5	0.81299	0.952988	0.788091	0.955185	0.78031	0.78853	415	46.8956	7.85498
34	328714539	J9K4N6_ACYPI	PREDICTED: N-(5-amino-5-carboxypentanoyl)-L-cysteinyl-D-valine synthase-like	51.14	205.546	123.645	5.09	8.84	13.15	6	11	15	0.798138	0.772624	0.952256	0.705733	0.815327	0.836935	1278	142.948	6.31592
35	328716172	J9JS53_ACYPI	PREDICTED: repetitive proline-rich cell wall protein 2-like	179.506	161.957	95.5251	38.6	36.26	31.87	1	1	1	0.915346	0.503924	0.66576	0.861503	0.76854	0.651976	342	37.648	7.78174
36	328718341	J9JKZ1_ACYPI	PREDICTED: pterin-4-alpha-carbinolamine dehydratase	0	37.42	0	9.92	9.92	9.92	1	1	1	0.704843	0.723142	0.856798	1.07663	0.822152	0.724984	131	15.2879	9.23193
37	328718623	J9K512_ACYPI	PREDICTED: beta-catenin-like protein 1	50.8333	46.16	44.31	4.72	2.8	4.02	3	2	3	0.696028	0.88023	0.778613	0.738604	1.02053	0.706685	572	66.3982	5.30029
38	328720217	J9JMX2_ACYPI	PREDICTED: alkaline phosphatase-like	0	45	97.4654	2.24	5.41	12.5	1	3	6	0.716129	0.820985	0.600734	0.775263	0.781942	0.708138	536	59.0213	6.63916
39	328721916	J9JXT7_ACYPI	PREDICTED: fibril-forming collagen alpha chain-like		0	53.21		0.68	0.68	1	1	1	NA	0.79544	0.693654	NA	0.410946	0.690315	1757	177.346	5.19873
40	350539435	C4WSQ7_ACYPI	uncharacterized protein LOC100168217	121.357	151.79	150.95	21.15	18.28	21.86	7	5	6	0.86171	0.826711	0.814558	0.915732	0.81915	0.770844	279	31.5362	4.4624
41	641661105	J9LVC4_ACYPI	PREDICTED: peroxidasin homolog	37.35	42.4	47.9273	5.57	3.21	7.71	2	1	1	0.735788	0.630836	0.540709	0.609862	0.655568	0.681252	467	52.6293	7.13721
42	641662849	J9JTK5_ACYPI	PREDICTED: heterogeneous nuclear ribonucleoprotein 87F-like isoform X2	373.322	372.101	356.861	21.26	22.7	24.43	1	1	1	0.801756	0.698484	0.69613	0.97523	0.771874	0.752354	348	36.089	9.15869
43	641672132	J9JXS5_ACYPI	PREDICTED: L-asparaginase	188.393	192.667	155.362	11.02	19.25	17.02	7	12	9	0.80489	0.867917	0.750452	0.80195	0.75685	0.752615	717	78.2825	7.15186
44	641672413	J9K4Q5_ACYPI	PREDICTED: uncharacterized protein LOC100166975		21.91	32.25		3	3	1	1	1	NA	0.652524	0.765497	NA	0.623788	0.652454	367	41.4914	7.94287
Up- to down-regulated proteins at two stages (N4W/N4WL and AW /AWL)
1	193645781	J9K423_ACYPI	PREDICTED: protein takeout-like	48.159	96.5393	122.727	6.3	14.57	20.47	2	4	6	1.51293	1.58093	1.19113	0.8542	0.747765	0.729409	254	28.185	8.01611
2	193683435	J9JQ25_ACYPI	PREDICTED: serine protease inhibitor dipetalogastin	0	61.1466	75.0095	3.95	7.91	11.46	2	3	5	1.18302	1.41074	1.35431	0.907405	0.822502	0.698604	506	56.2418	7.91357
3	193706873	J9JYN0_ACYPI	PREDICTED: tyrosine-protein phosphatase non-receptor type 23-like	1323.41	1438.25	846.726	30.94	29.43	34.45	2	2	2	1.44824	1.50253	1.90657	0.786129	0.665354	0.586118	598	62.9831	8.54346
4	193709306	J9JR12_ACYPI	PREDICTED: uncharacterized protein LOC100161508	49.24	29.3843		2.35	10.4		1	4		1.28302	1.77392	NA	0.797268	0.652798	NA	298	31.6404	7.86963
5	253735780	C4WWL9_ACYPI	cuticle protein-like precursor	42.9142	51.1122	19.29	12.82	12.82	12.82	2	2	2	1.40072	1.72298	1.21485	0.75407	0.596021	0.692149	117	13.1513	8.5874
6	328705794	X1WV33_ACYPI	PREDICTED: androgen-induced gene 1 protein-like	28.01	38.19	83.6933	4.51	9.02	9.02	1	2	2	1.2008	1.06524	1.29541	0.691737	0.691412	1.00573	244	28.6026	9.11475
7	328717376	J9JQ21_ACYPI	PREDICTED: ornithine decarboxylase 1-like	0	34.14	37.78	2.25	4.73	2.48	1	1	1	0.999352	1.3122	1.32519	0.992481	0.723242	0.513259	444	49.514	5.75732
8	328720775	J9K3Z8_ACYPI	PREDICTED: flocculation protein FLO11-like	243.976	168.091	197.023	8.23	8.23	8.23	6	6	6	1.43342	1.29849	1.31129	0.75051	0.707807	0.651625	838	86.635	4.57666
9	328725751	J9JJU1_ACYPI	PREDICTED: mannosyl-oligosaccharide glucosidase	37.65	34.7	83.96	0.79	0.79	2.87	1	1	3	1.09879	1.20175	1.30386	0.602031	0.730848	1.09097	1011	115.429	8.77783

## Sheet: Table S4
Table S4 List of up- or down-regulated proteins under only winged morphs at fourth instar-nymph stage.
Protein Group No.	Accession	ID	Description	Score -R1	Score -R2	Score -R3	Coverage -R1	Coverage -R2	Coverage -R3	Unique Peptides -R1	Unique Peptides -R2	Unique Peptides -R3	Fold change in N4W/N4WL			# AAs	MW [kDa]	calc. pI
													R1	R2	R3
Up-regulated
1	187103108	A9UMW4_ACYPI	cathepsin B-1418 precursor	0	55.35	129.3	6.36	16.18	12.43	2	5	4	1.21988	1.28407	1.32903	346	38.2089	5.32568
2	187111150	Q201V3_ACYPI	phosphoglycerate mutase	342.094	326.331	171.933	37.01	51.97	36.22	9	11	10	1.13236	1.27732	1.21157	254	28.8677	6.32861
3	187115162	Q201W1_ACYPI	ribosomal protein L32	97.4377	125.828	127.595	33.08	33.08	26.32	5	5	5	1.25612	1.09975	1.24025	133	15.8696	11.3999
4	187129224	Q1ZZP4_ACYPI	macrophage migration inhibitory factor-like protein	165.395	166.57	59	26.89	20.17	28.57	4	3	3	1.09184	1.30763	1.58506	119	13.3699	6.02393
5	187177327	Q1ZZP5_ACYPI	diacetyl/L-xylulose reductase	815.752	854.443	589.75	37.5	43.33	37.92	8	9	8	1.23523	1.24188	1.03679	240	25.6292	8.25049
6	193575679	J9KAG5_ACYPI	PREDICTED: nose resistant to fluoxetine protein 6-like		0	0		0.8	0.8	1	1	1	NA	1.34652	1.21705	876	98.035	6.29053
7	193580145	J9JSQ2_ACYPI	PREDICTED: acyl-CoA-binding protein	65.8641	66.33	100.499	37.21	46.51	38.37	3	4	3	1.36533	1.28795	1.62011	86	9.728	5.5542
8	193580180	J9K937_ACYPI	PREDICTED: sodium/potassium-transporting ATPase subunit beta-2-like	19.3	31.6967	44.8933	4.73	7.89	10.41	1	2	3	1.22175	1.21079	0.911732	317	36.1934	8.98291
9	193582327	J9K3D1_ACYPI	PREDICTED: probable cytosolic oligopeptidase A	145.863	334.888	173.792	23.45	15.86	18.34	16	11	13	1.10823	1.29342	1.4091	725	83.8353	7.12256
10	193587281	J9K5K6_ACYPI	PREDICTED: 28S ribosomal protein S27, mitochondrial	43.5167	106.642	94.66	8.68	20.55	20.55	4	9	8	1.2768	1.20695	1.40797	438	50.9854	6.50732
11	193591710	J9JR83_ACYPI	PREDICTED: peroxisomal biogenesis factor 19	0	23.96	49.4367	6.02	6.02	9.64	2	2	3	0.946461	1.43641	1.24716	249	28.2832	4.28467
12	193592105	J9K6D9_ACYPI	PREDICTED: mitochondrial dicarboxylate carrier	57.9233	44.4667	63.77	16.61	19.03	25.61	5	6	8	1.62303	1.90746	1.25152	289	31.8305	9.74463
13	193596567	J9JND0_ACYPI	PREDICTED: 28S ribosomal protein S31, mitochondrial	0	38.06	87.47	6.49	9.19	17.03	2	3	6	1.13549	1.2262	1.54584	370	42.7818	8.60205
14	193596627	J9K0I9_ACYPI	PREDICTED: 6-phosphogluconolactonase	150.387	92.963	69.43	7.76	23.67	15.92	2	5	3	1.37338	1.001	1.21484	245	27.1308	4.95752
15	193598807	J9KB16_ACYPI	PREDICTED: ribosome biogenesis protein BMS1 homolog	0	31	0	2.2	2.12	2.53	1	2	2	1.91828	1.06434	1.31788	1225	140.974	6.354
16	193598889	J9K2P3_ACYPI	PREDICTED: N-alpha-acetyltransferase 35, NatC auxiliary subunit	0	28.71	0	1.57	2.58	1.57	1	2	1	1.05667	1.35664	1.33188	699	80.4844	6.87354
17	193599010	J9JJU4_ACYPI	PREDICTED: putative aldehyde dehydrogenase family 7 member A1 homolog	193.336	169.588	194.964	17.38	19.25	17.76	8	10	9	1.29151	1.34556	1.13449	535	58.0356	6.85889
18	193599222	J9JYX5_ACYPI	PREDICTED: UPF0364 protein C6orf211 homolog	37.37	134.75	42.12	6.52	9.44	11.01	3	4	5	0.983791	1.3149	1.21885	445	51.72	5.49072
18	641677080	J9K795_ACYPI	PREDICTED: UPF0364 protein C6orf211 homolog	41.29	61.9048	42.9333	3.4	13.95	13.95	1	3	3	1.25965	0.982128	1.26162	294	33.381	5.32568
19	193601276	J9K3E8_ACYPI	PREDICTED: exportin-6	36.73	19.01	28.55	1.03	0.92	1.44	1	1	1	0.852367	1.3984	1.48433	974	113.494	5.94775
20	193610747	J9JWX1_ACYPI	PREDICTED: 5'-nucleotidase domain-containing protein 1	71.44	33.3067	69.872	5.8	9.98	6.26	3	4	3	1.3198	1.08253	1.25768	431	49.8077	5.66846
21	193617942	J9K543_ACYPI	PREDICTED: RNA methyltransferase-like protein 1	41.9033	24.86	32.98	6.22	9.33	8.55	1	3	2	0.891192	1.21663	1.34406	386	43.1555	8.74854
22	193620177	J9JST7_ACYPI	PREDICTED: prostaglandin reductase 1-like	106.244	105.339	56.26	14.29	20.54	15.48	4	6	5	1.57186	1.54419	1.60528	336	36.9261	7.72314
23	193624896	J9JLT3_ACYPI	PREDICTED: long-chain-fatty-acid--CoA ligase 5		17.69	0		6.84	1.98	1	4	1	NA	1.25548	1.59439	658	73.8126	8.25049
24	193627228	J9JYM6_ACYPI	PREDICTED: BTB/POZ domain-containing protein KCTD8	0	0	0	11.45	3.52	4.85	3	1	1	1.04668	1.55362	1.6184	227	25.7018	6.02393
25	193631887	J9JM83_ACYPI	PREDICTED: thioredoxin-related transmembrane protein 2 homolog	23.11	32.55	63.61	6.43	6.79	10	2	2	3	1.08351	1.313	1.25149	280	32.51	8.80713
26	193632092	J9K9R9_ACYPI	PREDICTED: ATP-binding cassette sub-family B member 8, mitochondrial-like	48.8778	68.62	44.9286	3.25	7.1	7.1	2	5	4	1.32157	1.34912	1.09212	676	74.5016	9.02686
27	193634289	J9K522_ACYPI	PREDICTED: erlin-1-like	34.04	62.5469	117.972	2.88	6.09	8.01	1	2	3	1.1258	1.2086	1.28107	312	35.9838	6.53662
28	193636717	J9K444_ACYPI	PREDICTED: isoleucine--tRNA ligase, mitochondrial	38.8606	47.93	19.05	2.33	4.88	2.01	2	4	2	1.63164	1.15177	1.36423	943	108.455	8.42627
29	193636723	J9JTV8_ACYPI	PREDICTED: 28S ribosomal protein S18b, mitochondrial	0	117.726	75.7961	7.22	28.35	29.38	1	5	5	1.22446	1.23906	1.08169	194	22.3665	9.5249
30	193643337	J9JUG4_ACYPI	PREDICTED: putative inorganic phosphate cotransporter	41.28	28.07	0	2.23	6.29	4.46	1	3	2	1.44239	1.35316	1.30379	493	54.3058	8.45557
31	193643417	J9JKH7_ACYPI	PREDICTED: cuticle protein 7	0	0	27.77	6.98	6.98	6.98	1	1	1	1.70867	2.26531	1.77631	172	17.7838	7.25439
32	193643461	J9JTU2_ACYPI	PREDICTED: eukaryotic peptide chain release factor GTP-binding subunit-like	143.921	83.6958	137.255	6.55	6.55	6.55	1	1	1	1.43067	1.27501	1.54913	229	26.4753	8.68994
33	193648091	X1XRZ0_ACYPI	PREDICTED: uncharacterized protein DDB_G0272718-like	0	44.6453	53.23	14.77	14.77	14.77	1	1	1	1.6068	1.26532	2.21225	88	10.5301	6.80029
34	193652448	J9K9S4_ACYPI	PREDICTED: evolutionarily conserved signaling intermediate in Toll pathway, mitochondrial	28.3552	63.8655	60.3708	4.1	6.92	12.05	2	3	5	1.15983	1.33595	1.39123	390	45.3996	8.1333
35	193652557	J9JQ72_ACYPI	PREDICTED: platelet-activating factor acetylhydrolase IB subunit beta homolog		26.29	19.72		3.81	3.81	1	1	1	NA	1.32334	1.22802	210	23.6166	6.90283
36	193652608	J9JNP6_ACYPI	PREDICTED: uncharacterized protein LOC100160577	189.363	317.02	306.391	55.03	55.62	59.17	7	8	9	1.31647	1.26225	1.34692	169	18.8549	5.50342
37	193654931	C4WWC7_ACYPI	PREDICTED: 28S ribosomal protein S17, mitochondrial-like	0	73.6842	41.9231	15.66	19.88	24.7	2	3	4	1.24791	1.46106	0.931129	166	19.0759	8.22119
38	193657231	J9KAC5_ACYPI	PREDICTED: vesicle-fusing ATPase 1-like	183.727	205.963	134.756	16.84	15.11	17.51	10	8	10	1.23696	1.072	1.25754	748	83.2952	6.65381
39	193661977	J9JKI9_ACYPI	PREDICTED: putative N-acetylglucosamine-6-phosphate deacetylase		0	0		6.73	2.99	1	2	1	NA	1.30058	1.35944	401	43.3421	6.0874
40	193664392	J9K012_ACYPI	PREDICTED: acylglycerol kinase, mitochondrial		62.26	37.5742		7.52	8.63	1	3	4	NA	1.38168	1.29913	452	50.8168	8.04541
41	193664402	J9K6N2_ACYPI	PREDICTED: uncharacterized protein LOC100167781	29.57	40.2567	26.68	5.81	7.99	7.75	3	3	3	1.31272	1.07508	1.24682	413	50.8831	9.59814
42	193664404	J9K1Q3_ACYPI	PREDICTED: uncharacterized protein LOC100165761		17.73	0		9.25	4.62	1	3	1	NA	1.24208	1.2823	346	42.2212	9.18799
43	193665787	J9K1I1_ACYPI	PREDICTED: elongation factor Tu, mitochondrial	364.402	400.983	404.724	31.54	37.34	31.54	12	13	11	1.24276	1.23453	1.33063	482	53.4868	8.646
44	193669062	J9K329_ACYPI	PREDICTED: 39S ribosomal protein L28, mitochondrial-like	39.81	65.0656	48.9866	11.28	29.7	16.17	3	7	4	1.26437	1.42387	1.45344	266	31.1294	9.24658
45	193669272	J9JM04_ACYPI	PREDICTED: protein PTCD3 homolog, mitochondrial-like	22.91	90.3161	86.3712	2.72	9.53	10.74	2	7	7	1.14667	1.4991	1.37319	661	76.2999	5.77002
46	193671566	J9K0D5_ACYPI	PREDICTED: galactokinase-like	50.3693	97.2775	61.8055	13.57	13.07	10.3	5	5	4	1.14248	1.49052	1.26617	398	43.5251	6.78564
47	193676231	J9JUU8_ACYPI	PREDICTED: NADP-dependent malic enzyme	102.076	229.335	270.455	16.23	19.2	25.13	8	8	10	1.46846	1.34832	1.29574	573	63.0543	5.94775
48	193676316	J9K8F1_ACYPI	PREDICTED: phosphorylase b kinase gamma catalytic chain, skeletal muscle/heart isoform		43.18	37.37		2.67	2.67	1	1	1	NA	1.20289	1.35109	412	47.7369	8.1333
49	193683333	J9K7P5_ACYPI	PREDICTED: transcription factor A, mitochondrial	0	52.16	71.4798	3.27	16.73	20	1	3	4	1.36654	1.20672	1.18728	245	29.1072	9.48096
50	193683384	J9JTJ5_ACYPI	PREDICTED: transmembrane emp24 domain-containing protein 3-like	0	0		4.17	4.17		1	1		1.3026	1.37001	NA	216	24.8004	5.5542
51	193683433	X1XNU3_ACYPI	PREDICTED: prisilkin-39-like	34.7073	34.44	60.7538	12.56	7.54	12.56	2	1	2	1.36965	1.167	1.23523	199	21.7906	8.80713
52	193683573	J9JY07_ACYPI	PREDICTED: protein msta, isoform A-like	18.19	65.1848	69.4156	4.81	10.62	9.82	3	5	5	1.49986	1.4316	1.59734	499	56.2638	6.62451
53	193688370	X1XB63_ACYPI	PREDICTED: uncharacterized protein LOC100169376	57.1336	41.83	46.6	15.44	26.85	22.15	3	4	3	1.06389	1.44828	1.38523	149	16.395	8.52881
54	193690699	J9JUY4_ACYPI	PREDICTED: flocculation protein FLO11		53.72	36.45		0.41	0.41	1	1	1	NA	1.50645	1.22934	1727	185.767	6.771
55	193690747	J9K047_ACYPI	PREDICTED: neurofilament heavy polypeptide-like	89.8048	112.763	108.777	15.14	13.15	17.12	6	4	5	1.3293	1.31386	1.34376	403	43.9696	4.43701
55	193695227	J9KAK4_ACYPI	PREDICTED: neurofilament heavy polypeptide-like	54.3102	60.0504	17.93	5.57	14.62	5.57	1	3	1	1.69962	1.49832	1.73312	431	44.2633	4.70361
56	193690802	J9K830_ACYPI	PREDICTED: protein unc-45 homolog A	26.69	129.064	210.695	7.86	8.29	10.55	7	8	9	0.98564	1.45763	1.24628	929	103.899	6.39209
57	193693022	J9JX68_ACYPI	PREDICTED: 39S ribosomal protein L16, mitochondrial	0	48.87	33.6267	3.27	21.22	20.41	1	5	5	1.04638	1.36774	1.20889	245	28.603	9.99365
58	193702229	J9JZ75_ACYPI	PREDICTED: RNA-binding protein 14-like	67.5936	38.68	70.44	4.94	4.94	4.94	1	1	1	1.51461	1.32602	1.25892	324	32.697	8.83643
59	193702289	J9JTZ0_ACYPI	PREDICTED: trypsin-3	33.13	44.0021	113.382	9.75	8.75	18.5	4	5	8	1.12182	1.41152	1.42748	400	44.5752	5.49072
60	193702327	J9KA66_ACYPI	PREDICTED: F-actin-capping protein subunit alpha-like	56.9	54.2272	45.2376	3.48	6.27	6.27	1	2	2	1.2092	1.23695	1.02113	287	33.3125	5.17334
61	193704528	J9JK90_ACYPI	PREDICTED: probable chitinase 3	62.72	22.14	25.87	4.38	13.94	4.38	1	3	1	2.18173	1.33451	1.32288	251	28.1233	5.35107
62	193704700	J9JWM0_ACYPI	PREDICTED: 39S ribosomal protein L43, mitochondrial		20.49	25.67		4.21	10	1	1	2	NA	1.38291	1.54521	190	21.867	9.11475
63	193704745	X1XER6_ACYPI	PREDICTED: ER membrane protein complex subunit 3-like	0	54.583	38.2304	13.25	6.02	13.65	3	1	3	1.14248	1.20004	1.97115	249	28.3837	9.39307
64	193713565	J9K652_ACYPI	PREDICTED: uncharacterized protein LOC100167550	37.07	33.07	0	7.74	7.74	7.74	1	1	1	1.22223	1.35492	0.546168	168	19.6502	7.1958
65	193713791	J9JPH5_ACYPI	PREDICTED: cytochrome P450 6a2-like		48.2849	78.3758		10.79	8.09	2	4	3	NA	1.24156	1.23647	519	59.4013	7.79639
66	193713821	J9JNV1_ACYPI	PREDICTED: glutamyl-tRNA(Gln) amidotransferase subunit B, mitochondrial	0	29.64	34.73	1.55	4.64	3.09	1	3	2	1.19683	1.45107	1.22012	517	59.1439	8.36768
67	201023319	C4WS84_ACYPI	cathepsin B-10270 precursor	0	0	43.8029	2.64	5.87	4.99	1	2	2	1.0595	1.367	1.83015	341	38.7127	7.94287
68	209863016	J9JL45_ACYPI	ribosomal protein L37	42.2255	54.03	29.92	25.27	7.69	17.58	3	1	2	1.38954	1.24764	0.686123	91	10.6987	11.854
69	229892234	C1KUY3_ACYPI	odorant-binding protein 3 precursor	132.403	162.462	111.704	33.33	23.4	35.46	5	3	5	1.29349	1.04633	1.24598	141	15.7747	5.5542
70	240848525	C4WWU5_ACYPI	diacylglycerol o-acyltransferase-like	24.5	54.95	66.4281	8.9	20.47	20.77	4	7	8	1.10333	1.23961	1.25174	337	38.5002	9.23193
71	240848581	C4WSF7_ACYPI	uncharacterized protein LOC100165399 precursor	0	54.7303	0	8.44	10.22	10.22	2	2	2	1.27805	0.985747	1.23552	225	25.4555	6.16357
72	240848691	C4WVM0_ACYPI	39S ribosomal protein L19, mitochondrial	34.7619	24.85	60.9167	12.67	7	10.33	5	2	4	1.13717	1.65537	1.62889	300	35.4255	9.29053
73	240848733	C4WSR6_ACYPI	Gastric cancer antigen Zg14 homolog-like		0	0		3.01	3.01	1	1	1	NA	1.39851	1.2132	266	31.1381	9.30518
74	240848771	C4WRT3_ACYPI	39S ribosomal protein L53, mitochondrial	26.97	24.37	17.56	16.79	16.79	8.76	2	2	1	1.29444	1.22786	1.0008	137	15.3014	9.86182
75	240848845	C4WW60_ACYPI	28S ribosomal protein S34, mitochondrial	31.7	27.36	56.61	11.93	11.93	7.39	2	3	1	1.23977	1.82515	2.00836	176	20.4349	9.65674
76	240848941	C4WTD7_ACYPI	high-affinity copper uptake protein-like	40.5727	37.14	29.87	7.49	4.28	4.28	2	1	1	1.21178	1.57234	0.828557	187	21.5803	6.66846
77	240848945	C4WWP0_ACYPI	39S ribosomal protein L18, mitochondrial	39.21	23.82	85.27	3.85	4.4	8.79	1	1	3	1.50946	1.26469	1.25378	182	20.8388	9.29053
78	240848975	C4WVF5_ACYPI	serine protease-like precursor		0	25.33		1.97	1.97	1	1	1	NA	1.21665	2.14013	407	45.5368	7.63525
79	240848991	C4WVL9_ACYPI	mitochondrial ribosomal protein S7-like	36.5486	44.8689	27.99	5.63	5.19	12.55	2	1	2	1.01879	1.95248	1.25125	231	26.6451	9.56885
80	240849124	C4WUA1_ACYPI	39S ribosomal protein L15, mitochondrial-like	0	52.8006	0	3.75	11.26	3.75	1	3	1	1.20225	1.40338	1.48218	293	33.8115	9.51025
81	240849131	C4WSM5_ACYPI	ribosomal protein S6	144.632	143.628	181.513	18.33	18.33	18.33	5	4	4	1.22868	1.14991	1.23306	251	28.8772	10.6089
82	240849137	C4WT45_ACYPI	triosephosphate isomerase-like	460.493	511.131	476.366	46.15	46.15	35.22	11	12	10	1.20436	1.19742	1.23904	247	27.109	5.73193
83	240849143	C4WW21_ACYPI	28S ribosomal protein S10, mitochondrial		33.96	34.84		4.92	4.92	1	1	1	NA	1.32172	1.39789	183	21.291	9.26123
84	240849164	C4WWP9_ACYPI	bolA-like protein 3	27.35	25.99	0	26.79	32.14	19.64	3	4	2	1.03975	1.28094	1.38412	112	12.6978	9.67139
85	240849189	C4WTS5_ACYPI	39S ribosomal protein L45, mitochondrial	42.3913	129.707	168.814	12.12	14.85	16.36	4	5	6	1.20352	1.20355	1.42028	330	38.3292	9.0708
86	240849461	C4WX39_ACYPI	28S ribosomal protein S18a, mitochondrial	73.16	65.7959	78.2913	11.54	13.19	18.68	2	3	3	1.14427	1.37738	1.34517	182	20.4107	9.61279
87	240849545	C4WTT0_ACYPI	UDP-glucose 4-epimerase-like		44.5	0		6.18	2.25	1	2	1	NA	1.50353	1.33213	356	39.1845	6.34131
88	240849577	C4WTG5_ACYPI	omega-amidase NIT2-like	239.439	281.56	423.382	50.35	43.31	50.35	10	8	11	1.1762	1.24798	1.26261	284	31.4638	7.59131
89	240849579	C4WV57_ACYPI	CDGSH iron-sulfur domain-containing protein 3, mitochondrial-like	44.9025	37.52	41.71	15.56	27.41	22.96	2	4	4	1.23346	1.11265	1.54411	135	16.0303	9.45166
90	241896972	C4WY36_ACYPI	LETM1 domain containing 1-like		23.14	0		9.45	1.99	1	4	1	NA	1.29265	1.2657	402	47.0274	9.23193
91	242247179	C4WUM3_ACYPI	mitochondrial import inner membrane translocase subunit TIM14-like precursor	0	51.3151	29.96	23.48	46.09	31.3	3	5	3	1.22158	1.09159	1.23645	115	12.3006	9.93506
92	242247259	C4WYG3_ACYPI	ubiquitin-conjugating enzyme E2 g-like	21.6	33.81	75.0667	5.33	17.75	17.75	1	3	3	1.23081	1.01537	1.26238	169	18.6491	4.79248
93	242247309	C4WUC3_ACYPI	acyl-protein thioesterase 1,2-like	55.29	44.3483	79.0485	11.42	24.66	15.53	3	5	3	2.14835	1.82362	1.50876	219	24.5675	6.72705
94	242247369	C4WUX5_ACYPI	uncharacterized protein LOC100162280	125.32	209.268	190.757	27.32	26.78	34.43	5	5	6	1.33601	1.23642	1.40226	183	20.055	5.31299
95	242247417	C4WXR9_ACYPI	osiris 6-like precursor	24.16	61.4646	61.5921	7.67	7.67	7.67	2	2	2	1.23277	1.41344	0.831175	287	31.024	8.60205
96	242247461	C4WUB6_ACYPI	uncharacterized protein LOC100162290 precursor	48.26	51.85	51.53	9.18	9.18	9.18	2	2	2	1.23267	1.2558	0.887252	207	22.6737	9.62744
97	242247543	C4WVT2_ACYPI	glutathione S-transferase-like	55.098	78.1739	43.3153	9.31	17.65	14.22	2	4	3	1.29847	1.30994	1.42657	204	23.7764	5.19873
98	242247599	C4WSA4_ACYPI	39S ribosomal protein L14, mitochondrial-like		40.7	65.98		31.69	24.65	1	4	4	NA	1.37253	1.28277	142	15.5265	9.99365
99	242247617	C4WUJ6_ACYPI	uncharacterized protein LOC100160953 precursor	16.44	67.1101	91.0979	7.69	25.64	25	1	4	3	1.13459	1.20262	1.22405	156	17.3194	7.76709
100	242247627	C4WUV7_ACYPI	kiser-like		45.75	50.03		5.26	5.26	1	1	1	NA	1.31183	1.36581	171	19.6032	9.31982
101	242247631	C4WSS7_ACYPI	transmembrane protein 50A-like	0	0	32.36	7.45	7.45	7.45	1	1	1	1.28438	1.05876	1.28564	161	17.7287	5.98584
102	242247655	C4WX26_ACYPI	28S ribosomal protein S28, mitochondrial	21.69	35.28	38.87	5.92	17.75	5.92	1	3	1	1.04361	1.4421	1.35066	169	19.4022	8.85107
103	242247667	C4WTK2_ACYPI	microsomal glutathione S-transferase 1-like	84.1345	43.06	116.937	13.51	6.76	20.95	2	1	3	1.32341	1.02732	1.32559	148	16.8362	9.26123
104	253735754	C4WWT0_ACYPI	cactus		0	0		2.96	2.96	2	1	1	NA	2.00612	1.25217	338	38.1499	4.85596
105	269784619	C4WUE6_ACYPI	phosphatidylethanolamine-binding protein-like precursor	157.645	97.6632	69.3465	19.61	25.49	22.06	3	4	3	1.39969	1.76339	1.16527	204	22.6576	7.91357
106	288869481	X1WIM1_ACYPI	yellow-y precursor	22.13	0	47.12	3.78	5.2	5.2	2	2	2	1.7148	1.40869	2.04052	423	47.6339	5.45264
107	326381112	J9JKI1_ACYPI	ubiquinol-cytochrome c reductase complex chaperone		46.43	33.22		3.75	3.75	1	1	1	NA	1.40753	1.27195	240	28.2207	9.12939
108	328697856	J9K5G0_ACYPI	PREDICTED: pyruvate dehydrogenase protein X component, mitochondrial-like	56.8913	191.037	111.788	14.53	16.55	12.67	8	9	7	1.08452	1.2179	1.36959	592	63.5351	5.8335
109	328697944	J9JR52_ACYPI	PREDICTED: 28S ribosomal protein S29, mitochondrial	45.3011	120.94	96.24	8.24	16.22	15.96	3	5	5	1.19145	1.24365	1.31964	376	42.7498	8.51416
110	328698436	J9JXR6_ACYPI	PREDICTED: uncharacterized protein LOC100164170	20.63	47.5133	33.6645	1.24	10.66	8.5	1	7	6	1.20087	1.31299	1.31291	647	74.7449	7.56201
111	328699551	J9JSI7_ACYPI	PREDICTED: pyruvate carboxylase, mitochondrial isoform X2	938.547	1143.22	1060.68	28.98	25.76	32.8	31	25	32	1.3454	1.30536	1.21593	1180	129.481	6.44287
112	328699594	J9JM39_ACYPI	PREDICTED: skin secretory protein xP2-like	73.9198	177.011	95.6789	18.11	24.49	12.24	4	1	3	1.45932	1.25204	1.27244	392	40.2824	7.34229
112	328711532	J9K721_ACYPI	PREDICTED: skin secretory protein xP2-like	72.4143	0	71.0512	16.73	13.82	16.73	5	3	4	1.3536	1.12466	1.4254	275	28.9425	6.15088
113	328699750	J9JQ49_ACYPI	PREDICTED: heat shock protein 75 kDa, mitochondrial	267.362	308.006	281.986	22.66	24.56	19.3	17	16	13	1.37847	1.38565	1.31904	684	78.0715	6.82959
114	328700000	J9JJA7_ACYPI	PREDICTED: uncharacterized protein LOC100158813	0	28.36	44.5	12.4	12.4	12.4	2	2	2	1.15025	1.40471	1.73315	121	14.3144	9.48096
115	328700002	J9JUJ7_ACYPI	PREDICTED: thymidine phosphorylase-like		23.91	42.6999		5.64	3.16	1	2	2	NA	1.44805	1.38334	443	48.1558	5.43994
116	328700367	J9K9P7_ACYPI	PREDICTED: 28S ribosomal protein S5, mitochondrial	0	36.96	36.22	2.2	10.13	2.42	1	4	1	0.96491	1.27369	1.86286	454	52.0305	10.0229
117	328701129	J9K3H1_ACYPI	PREDICTED: CTL-like protein 2	0	30.12	23.59	1.67	2.37	1.67	1	2	1	1.39453	1.22721	1.01095	717	82.3976	8.08936
118	328701144	J9JX82_ACYPI	PREDICTED: elongation of very long chain fatty acids protein AAEL008004-like	0	0	17.15	4.89	4.89	4.89	1	1	1	0.925317	1.26111	1.21854	348	40.8813	9.08545
119	328701281	J9K8Q7_ACYPI	PREDICTED: zinc finger Ran-binding domain-containing protein 2-like		44.9	0		8.02	9.28	1	2	2	NA	1.28865	1.32199	237	26.7632	4.88135
120	328702324	C4WSI9_ACYPI	PREDICTED: 39S ribosomal protein L21, mitochondrial-like	50.6486	58.651	34.83	3.59	16.41	10.26	1	2	2	1.46125	1.31142	1.13642	195	22.1068	9.90576
121	328702455	J9L3V1_ACYPI	PREDICTED: ribosomal protein 63, mitochondrial		0	33.01		19.81	16.98	1	2	2	NA	1.27706	1.44354	106	12.9518	9.99365
122	328702872	J9L5P0_ACYPI	PREDICTED: uncharacterized protein LOC100573825	0	37.26		10.29	10.29		1	1		1.26744	1.20636	NA	68	7.60283	8.29443
123	328704118	X1WXA9_ACYPI	PREDICTED: RNA-binding protein Musashi homolog Rbp6-like	66.01	56.58	21.41	10.26	10.26	10.26	1	1	1	1.01727	1.32311	1.4073	156	17.1696	7.40088
124	328704204	J9JW23_ACYPI	PREDICTED: oxysterol-binding protein-related protein 6-like	0	16.19	36.2	0.99	2.76	6.3	1	2	4	1.05165	1.21081	1.21773	905	102.421	8.20654
125	328705164	J9K5E2_ACYPI	PREDICTED: fatty acid synthase-like isoform X3	2051.36		2027.54	29.01		31.14	40		42	1.42774	NA	1.282	2389	258.777	6.16357
126	328705779	X1WUY5_ACYPI	PREDICTED: probable cytochrome P450 6a13	343.317	244.37	197.289	31.69	27.76	28.15	10	10	9	1.22871	1.22798	1.14658	508	58.8665	8.76318
127	328706983	J9K964_ACYPI	PREDICTED: cartilage oligomeric matrix protein	112.61	0	85.8803	7.07	2.92	7.35	7	3	7	1.48669	1.32055	1.26799	1061	116.612	4.76709
128	328707872	J9KWH2_ACYPI	PREDICTED: cytochrome c oxidase subunit 7C, mitochondrial-like	0		0	26.47		26.47	1		1	1.21585	NA	1.2254	68	7.80301	10.7114
129	328708315	J9JZ72_ACYPI	PREDICTED: very long-chain-fatty-acid--CoA ligase bubblegum-like	197.447	235.964	202.777	13.85	17.89	15.58	9	13	10	1.06671	1.21561	1.29826	693	76.068	5.98584
130	328709119	J9JSV8_ACYPI	PREDICTED: lon protease homolog, mitochondrial	118.978	310.176	201.767	8.31	16.61	15.43	8	15	13	0.997051	1.26215	1.21063	927	104.935	7.12256
131	328709140	J9K6F7_ACYPI	PREDICTED: uncharacterized protein LOC100167687		74.65	92.666		2.96	8.26	1	1	3	NA	1.60954	1.34477	642	70.1474	7.07861
132	328709438	J9JTB1_ACYPI	PREDICTED: H(+)/Cl(-) exchange transporter 7-like		19.44	42.4279		1.45	6.19	1	1	5	NA	1.61724	1.20106	759	84.527	8.47021
133	328710078	J9K6N9_ACYPI	PREDICTED: 6-phosphogluconate dehydrogenase, decarboxylating	704.262	611.542	616.272	31.33	34.85	32.78	16	15	17	1.2417	1.18874	1.28068	482	52.6698	6.99072
134	328710279	J9JPN1_ACYPI	PREDICTED: clustered mitochondria protein homolog	146.816	309.144	328.637	9.25	13.44	15.35	12	18	18	1.26865	1.27569	1.22815	1362	154.919	6.56592
135	328710737	J9K550_ACYPI	PREDICTED: glycerate kinase	0	30.75	25.8	1.61	2.82	1.61	1	1	1	1.32131	0.887757	1.49481	496	52.8993	6.87354
136	328711604	J9JU46_ACYPI	PREDICTED: uncharacterized protein LOC100162732		41.23	23.06		2.77	0.62	1	4	1	NA	1.22897	1.5978	1623	183.377	5.80811
137	328712075	J9JVM2_ACYPI	PREDICTED: putative uncharacterized protein DDB_G0271606	51.73	23.8	0	1.23	2.74	1.51	1	2	1	1.2863	1.53661	1.25739	730	81.7288	5.71924
138	328712633	J9JX02_ACYPI	PREDICTED: xylulose kinase	0	76.8676	30.68	1.78	7.49	8.02	1	4	4	1.217	1.34563	1.20445	561	61.7267	5.71924
139	328713167	J9K8D8_ACYPI	PREDICTED: reticulon-4-interacting protein 1 homolog, mitochondrial-like	100.749	177.796	169.736	13.53	16.74	21.79	5	6	9	1.08555	1.29051	1.21248	436	47.622	8.86572
140	328713488	J9K888_ACYPI	PREDICTED: probable serine hydrolase		41.9575	80.6967		3.59	3.59	1	1	1	NA	1.30079	1.36803	306	34.6357	7.09326
141	328714298	J9K4L0_ACYPI	PREDICTED: kelch-like protein 3		0	32.6		1.69	2.96	1	1	2	NA	1.27336	1.43409	710	82.9266	5.73193
142	328714440	J9JKQ2_ACYPI	PREDICTED: glucose-6-phosphate 1-dehydrogenase	336.428	246.226	294.249	23.31	27.44	24.62	12	15	13	1.29441	1.30014	1.25362	532	61.085	7.40088
143	328714666	J9JXY1_ACYPI	PREDICTED: pyruvate dehydrogenase E1 component subunit beta, mitochondrial	247.771	244.449	220.362	16.34	25.21	20.5	5	7	6	1.11764	1.33303	1.30705	361	39.3744	6.25244
144	328714672	J9JJ46_ACYPI	PREDICTED: uncharacterized protein LOC100158742	130.51	196.32	112.837	7.12	11.46	10.62	6	9	9	1.2144	1.32761	1.53881	829	93.0183	6.68311
145	328714841	X1WIF6_ACYPI	PREDICTED: serine/threonine-protein kinase pakG	0	48.4083	60.98	0.87	3.21	2.26	1	3	2	1.00395	1.21374	1.50004	1152	128.506	9.18799
146	328715603	J9K0Q0_ACYPI	PREDICTED: mitochondrial ribonuclease P protein 3		28.06	29.38		1.69	1.69	1	1	1	NA	1.25512	1.60968	531	61.5481	8.80713
147	328718182	J9K0Y9_ACYPI	PREDICTED: RNA-binding protein 24-like		47.16	27.86		8.9	4.45	1	2	1	NA	1.36041	1.48168	292	29.3195	7.41553
148	328718311	J9K4G5_ACYPI	PREDICTED: elongation factor G, mitochondrial	92.5438	82.0269	71.3666	6.98	10.47	8.05	5	7	6	1.39861	1.24129	1.28402	745	83.5447	6.81494
149	328718436	J9JSS7_ACYPI	PREDICTED: methionine--tRNA ligase, mitochondrial		0	41.63		1.52	5.12	1	1	2	NA	1.5255	1.27874	527	60.6964	8.52881
150	328718439	J9LMX1_ACYPI	PREDICTED: mitochondrial import inner membrane translocase subunit Tim13-like	81.558	98.2033	75.5967	29.41	29.41	29.41	2	2	2	1.36811	1.22499	1.09973	85	9.7257	6.52197
151	328719666	X1WLZ6_ACYPI	PREDICTED: lipase 3-like isoform X2	19.79	0		2.23	1.89		1	1		1.24199	1.24683	NA	582	64.7048	7.81104
152	328720241	J9JM54_ACYPI	PREDICTED: lysocardiolipin acyltransferase 1-like isoform X2		0	28.2		3.26	2.17	1	1	1	NA	1.39724	1.48445	368	43.1731	9.12939
153	328720561	J9JLY2_ACYPI	PREDICTED: alpha-mannosidase 2		30.37	27.1		4.13	2.36	1	4	2	NA	1.38989	1.75248	1017	115.46	6.68311
154	328720841	J9L2E9_ACYPI	PREDICTED: zinc finger protein 853-like	0	48.7891	31.38	3.4	3.4	3.4	1	1	1	1.3489	1.43449	0.948154	294	34.6555	5.70654
155	328721427	X1WIY3_ACYPI	PREDICTED: uncharacterized protein LOC100164352	26.99	58.4428	51.738	3.84	9.49	9.06	4	6	7	1.29683	1.23451	1.29405	938	104.96	7.00537
156	328721675	J9JT67_ACYPI	PREDICTED: proclotting enzyme	27.21	125.563	45.1892	2.23	12.64	13.38	1	5	6	1.31117	1.30675	1.17509	538	59.7843	8.33838
157	328722589	J9JQN2_ACYPI	PREDICTED: vacuolar protein sorting-associated protein 45	0	52.06	55.48	4.26	5.67	3.55	2	3	2	1.30542	1.11127	1.20566	564	64.765	8.07471
158	328723454	J9JXK5_ACYPI	PREDICTED: mitochondrial ribonuclease P protein 1 homolog	0	60.86	49.9033	4.11	4.11	7.97	2	2	3	1.05201	1.33462	1.39332	414	48.5152	9.21729
159	328723811	J9JL70_ACYPI	PREDICTED: protein YIF1B	51.62	113.098	72.9	3.13	3.13	3.13	1	1	1	1.27148	1.10433	1.23841	384	43.526	8.41162
160	328724042	J9L1Q2_ACYPI	PREDICTED: reticulocyte-binding protein 2-like		0	31.41		1.33	1.77	1	1	1	NA	1.53436	1.97686	679	79.0984	7.85498
161	328725226	J9JX22_ACYPI	PREDICTED: cytochrome P450 6k1-like	75.444	106.291	148.104	9.75	12.28	14.81	4	5	4	1.26792	1.20502	1.17832	513	59.4182	5.97314
162	350534824	C4WT24_ACYPI	uncharacterized protein LOC100168499	29.7	19.72	33.66	3.64	3.64	3.64	1	1	1	1.18058	1.3379	1.40205	275	29.7964	6.29053
163	350535082	C4WT82_ACYPI	uncharacterized protein LOC100165190	41.98	137.748	102.974	9.62	10.89	10.89	4	4	4	1.5387	1.29763	1.58029	395	45.3094	9.27588
164	350536701	C4WSS1_ACYPI	probable 39S ribosomal protein L24, mitochondrial-like	68.426	44.1089	63.1103	10.24	12.99	10.24	3	4	3	1.77378	1.53786	1.46151	254	29.5391	8.6167
165	350537621	C4WWA5_ACYPI	uncharacterized protein LOC100166388	49.6223	70.6962	86.5917	5.05	11.99	10.41	1	4	3	1.18573	1.20725	1.34787	317	34.7689	7.69385
166	350539559	C4WVH9_ACYPI	uncharacterized protein LOC100575320	0		0	7.28		7.28	1		1	1.27603	NA	1.26999	151	17.6252	9.45166
167	350539613	C4WTX7_ACYPI	uncharacterized protein LOC100162185		0	0		4.52	4.52	1	1	1	NA	1.42623	1.33455	199	22.914	9.02686
168	641647121	J9JZB5_ACYPI	PREDICTED: acyl-CoA dehydrogenase family member 9, mitochondrial-like	43.12	50.3043	0	1.62	7.04	6.5	1	4	3	1.1935	1.25333	1.44015	554	62.8316	8.36768
169	641647945	J9JLJ4_ACYPI	PREDICTED: neurochondrin homolog	123.595	139.564	157.661	11.32	13.61	15.77	8	8	10	1.36593	1.52314	1.51383	742	83.7155	5.71924
170	641653868	J9JJZ5_ACYPI	PREDICTED: uncharacterized protein LOC100159074	0	0		6.43	12.86		1	2		1.34078	1.29709	NA	140	15.7765	7.40088
171	641654363	C4WRK5_ACYPI	PREDICTED: uncharacterized protein LOC100164449 isoform X7	179.397	106.206	158.027	22.91	18.94	18.94	2	2	2	1.20488	0.93106	1.38683	227	25.564	5.0083
172	641654849	J9JNY5_ACYPI	PREDICTED: oxygen-dependent coproporphyrinogen-III oxidase-like	22.7	61.21	34.14	4.26	7.71	13.03	1	2	4	1.08327	1.25127	1.22518	376	43.299	8.49951
173	641655159	X1WV43_ACYPI	PREDICTED: ATP citrate lyase isoform X1	1352	1098.96	1350.72	33.42	36.36	36.81	32	33	35	1.29358	1.20897	1.23582	1092	120.074	7.07861
174	641656664	J9JM62_ACYPI	PREDICTED: alpha-N-acetylgalactosaminidase-like	139.347	81.441	63.01	11.72	15.4	16.55	4	5	6	0.994836	1.23359	1.27516	435	49.2105	6.16357
175	641657333	X1WJ42_ACYPI	PREDICTED: uncharacterized protein LOC100165413	0	65.2343	65.4025	4.7	13.26	8.01	1	4	2	1.35003	0.885836	1.37174	362	41.0384	9.42236
176	641661172	J9KAI2_ACYPI	PREDICTED: endochitinase	54.67	40.29	28.16	1.31	3.36	3.74	1	2	2	1.29346	1.02905	1.26953	535	60.4215	6.07471
177	641665199	J9JUT2_ACYPI	PREDICTED: LYR motif-containing protein 4-like	38.8	95.457	40.25	9.78	38.04	19.57	1	3	2	1.20766	1.29081	1.09857	92	10.9588	9.70068
178	641665917	X1WJD2_ACYPI	PREDICTED: N-acetyltransferase 6	0	18.85	16.22	4.76	4.76	4.76	1	1	1	1.37002	1.03578	1.2822	168	18.9958	8.63135
179	641665966	J9K3J1_ACYPI	PREDICTED: sulfide:quinone oxidoreductase, mitochondrial	0	42.9567		1.9	4.28		1	2		1.30334	1.30077	NA	421	47.1647	8.95361
180	641666696	J9K4T0_ACYPI	PREDICTED: decaprenyl-diphosphate synthase subunit 1	78.7484	57.3812	62.5136	6.42	7.65	11.11	2	3	4	1.462	1.59179	2.20261	405	45.7022	7.81104
181	641667720	X1WX58_ACYPI	PREDICTED: sarcoplasmic reticulum histidine-rich calcium-binding protein-like	0	0	33.69	10.99	13.74	13.74	1	2	2	1.36282	1.49793	1.41423	364	41.1352	6.46826
182	641672888	J9K741_ACYPI	PREDICTED: 39S ribosomal protein L38, mitochondrial	30	74.59	54.7933	10	16.75	20.5	4	6	7	1.20924	1.43144	1.11722	400	47.2041	9.18799
183	641673374	J9JUA5_ACYPI	PREDICTED: aldehyde dehydrogenase, mitochondrial-like	347.097	343.361	338.536	16.36	24.54	24.54	5	8	8	1.35792	1.09422	1.23655	489	53.129	6.17627
184	641674098	J9JN26_ACYPI	PREDICTED: uncharacterized protein LOC100160329 isoform X1	0	50.19	52.46	11.81	6.94	6.94	1	1	1	1.37272	1.32864	1.40113	144	15.9229	4.98291
185	641674710	J9K2V5_ACYPI	PREDICTED: tricarboxylate transport protein, mitochondrial	58.443	87.7951	77.2113	14.6	16.83	17.14	6	5	6	1.28747	1.35324	1.09356	315	34.2719	9.59814
186	641675907	J9JKV3_ACYPI	PREDICTED: dnaJ homolog subfamily C member 11	0	48.77	104.994	1.93	7.03	11.07	1	4	6	1.07848	1.26072	1.21056	569	64.5335	7.75244
187	641676684	J9JRP1_ACYPI	PREDICTED: acyl-coenzyme A thioesterase 9, mitochondrial-like isoform X2	0	42.33	93.8292	7.81	3.35	14.73	4	2	7	1.04162	1.22979	1.31643	448	51.5636	8.26514
188	641676981	J9JVU5_ACYPI	PREDICTED: 28S ribosomal protein S11, mitochondrial	0	23.16	28.68	9.45	18.91	18.91	2	4	4	1.09688	1.32253	1.30672	201	22.3018	10.3452
189	641677987	J9K7T6_ACYPI	PREDICTED: SEC14-like protein 1		44.1744	73.14		5.93	4.1	1	4	3	NA	1.22112	1.26478	658	75.4923	6.354
190	641678459	J9JR21_ACYPI	PREDICTED: ribosome-recycling factor, mitochondrial-like		28.59	0		12.77	8.39	2	2	1	NA	1.53865	1.35429	274	30.7901	9.31982
191	641678623	J9K0K5_ACYPI	PREDICTED: beta-glucuronidase-like	23.2	55.23	48.48	3.28	10.92	6.55	2	7	4	1.65218	1.33408	1.16534	641	74.5813	7.10791
Down-regulated
1	187111142	Q201V1_ACYPI	fatty acid desaturase		28.18	22.33		5.71	4.35	3	2	2	NA	0.755493	0.802152	368	42.5542	7.44482
2	187129230	Q1ZZQ5_ACYPI	ribosomal protein L30-like protein	210.485	217.571	148.219	59.13	58.26	59.13	6	5	6	0.802658	0.69335	0.899934	115	12.5047	9.59814
3	187175301	Q1W9N7_ACYPI	ubiquitin-like protein SMT3	222.071	237.422	294.531	37.23	45.74	45.74	4	4	4	0.739756	0.733543	0.762521	94	10.6283	5.16064
4	193589554	J9JNB2_ACYPI	PREDICTED: synaptic vesicle membrane protein VAT-1 homolog-like	380.241	409.23	271.629	35.14	35.14	28.38	15	14	12	0.809623	0.816525	0.820694	444	47.8108	6.25244
5	193591716	J9K4Q2_ACYPI	PREDICTED: protein henna	67.121	108.253	69.1981	12.17	12.17	13.72	5	5	6	0.719957	0.736454	0.818559	452	51.3768	5.93506
6	193591985	J9K5B6_ACYPI	PREDICTED: structural maintenance of chromosomes protein 1A	0	69.02	32.3305	0.89	5.08	6.05	1	6	8	0.820164	0.945741	0.803977	1239	143.272	6.45557
6	328699504	J9JYS1_ACYPI	PREDICTED: structural maintenance of chromosomes protein 3-like	27.19	74.9677	39.21	3.07	7.14	5.15	3	2	1	0.678882	0.925533	0.689987	1204	139.627	8.39697
7	193592027	J9JPZ6_ACYPI	PREDICTED: protein ariadne-2		34.24	0		1.91	8.26	1	1	3	NA	0.815188	0.73731	472	54.9271	5.87158
8	193592113	J9K805_ACYPI	PREDICTED: neutral and basic amino acid transport protein rBAT	0	60.68	118.081	3.13	4.6	7.9	2	2	4	0.945435	0.648408	0.791438	544	62.1762	5.51611
9	193596763	J9JUG9_ACYPI	PREDICTED: transcriptional regulator DEF1-like	57.8881	93.7476	48.36	8.25	6.46	3.28	6	5	3	0.791455	0.989106	0.800826	945	103.642	5.68115
10	193598819	J9JKI7_ACYPI	PREDICTED: cleavage stimulation factor subunit 2	34.28	34.97	77.0648	2.85	2.85	6.74	1	1	1	0.759181	1.00839	0.643681	386	42.5424	5.80811
11	193603356	J9JMB2_ACYPI	PREDICTED: probable protein phosphatase 2C 6	132.13	45.48	38.9433	5.83	1.64	7.47	3	1	4	0.737962	0.738537	0.996103	549	59.8445	4.31006
12	193603412	J9JW16_ACYPI	PREDICTED: DNA replication licensing factor MCM4	39.65	96.8791	58.7186	3.23	14.02	9.68	3	11	9	0.790359	0.80018	0.71069	899	101.656	8.45557
13	193603422	J9K2R5_ACYPI	PREDICTED: uncharacterized protein LOC100166162	32.9	42.77	30.22	7.6	2.66	7.6	2	1	2	0.918976	0.811361	0.723976	263	29.7168	9.24658
14	193605913	J9JUZ3_ACYPI	PREDICTED: hrp65 protein-like isoform X2	241.279	185.627	270.864	24.13	20.29	21.39	11	8	10	0.850862	0.788897	0.799467	547	62.7377	7.57666
15	193606219	J9K6M0_ACYPI	PREDICTED: gamma-interferon-inducible lysosomal thiol reductase-like		0	0		4.7	4.7	1	1	1	NA	0.758364	0.689632	234	26.6435	8.99756
16	193606227	J9JJJ2_ACYPI	PREDICTED: mini-chromosome maintenance complex-binding protein	36.37	51.5895	0	3.27	4.81	1.54	2	3	1	0.814668	0.92793	0.792039	520	60.0477	5.40186
17	193606317	J9JMF2_ACYPI	PREDICTED: protein arginine N-methyltransferase 5-like	0	32.41	36.26	2.1	4.04	2.1	1	2	1	0.807858	0.801082	1.09963	619	70.0347	5.8335
18	193613394	J9K899_ACYPI	PREDICTED: spermidine synthase-like	36.27	0	36.05	4.45	4.45	4.45	1	1	1	0.820383	1.22204	0.701385	292	32.9696	5.92236
19	193618018	X1WIM2_ACYPI	PREDICTED: influenza virus NS1A-binding protein-like	37.45	27.27	56.13	3.97	13.15	6.71	3	9	4	0.804345	0.883606	0.730627	730	81.0766	5.84619
20	193620319	J9K435_ACYPI	PREDICTED: ileal sodium/bile acid cotransporter-like		39.4	0		1.52	1.52	1	1	1	NA	0.738058	0.794415	462	51.2868	6.55127
21	193622608	J9JYV7_ACYPI	PREDICTED: type 1 phosphatidylinositol 4,5-bisphosphate 4-phosphatase		61.98	47.05		4.38	4.38	1	1	1	NA	0.32452	0.474125	251	27.4259	8.51416
22	193624932	J9JLT0_ACYPI	PREDICTED: probable RNA-binding protein 19	0	39.1533	44.2	1.56	9.99	6.14	1	7	5	0.8271	1.12743	0.824158	831	94.7151	8.14795
23	193624934	J9K8X2_ACYPI	PREDICTED: serine/threonine-protein kinase polo-like isoform X2	0	58.0974	74.6772	1.9	10.52	7.59	1	5	4	0.752717	0.768159	0.839352	580	66.772	8.96826
24	193629775	J9JLP4_ACYPI	PREDICTED: PCI domain-containing protein 2		0	31.27		2.67	1.94	1	1	1	NA	0.573962	0.663649	412	48.3111	9.02686
25	193631959	J9K7H1_ACYPI	PREDICTED: uncharacterized protein LOC100168128		0	26.24		2.95	2.95	1	1	1	NA	0.560512	0.718084	305	34.9705	8.77783
26	193641048	J9JNP9_ACYPI	PREDICTED: histone-binding protein RBBP4	85.4286	148.976	165.669	12.41	13.82	15.93	5	5	6	0.840554	0.773732	0.802667	427	48.2604	4.89404
27	193643445	J9JTY1_ACYPI	PREDICTED: beta-1,4-mannosyltransferase egh	0	49.7484	37.12	2.17	2.17	3.91	1	1	2	0.951995	0.699454	0.812651	460	52.4574	8.36768
28	193643608	J9K4J7_ACYPI	PREDICTED: mannose-P-dolichol utilization defect 1 protein homolog	54.6754	69.8171	54.2	12	12	12	3	3	3	0.994569	0.805891	0.696088	250	27.9827	9.5835
29	193647974	J9K4C8_ACYPI	PREDICTED: putative pre-mRNA-splicing factor ATP-dependent RNA helicase PRP1	44.1133	206.158	212.804	10.75	15.92	16.62	7	11	12	1.02652	0.831019	0.815928	716	81.4875	7.1958
30	193652419	J9K187_ACYPI	PREDICTED: periodic tryptophan protein 1 homolog	0	38.73	0	2.28	4.82	8.38	1	2	3	0.780716	0.828154	0.99541	394	45.0508	5.21143
31	193652521	J9JS41_ACYPI	PREDICTED: ATP-dependent RNA helicase WM6	68.3802	146.964	108.82	12.77	26.24	16.55	7	12	7	0.740623	0.873276	0.739333	423	48.751	5.89697
32	193652624	J9K7B9_ACYPI	PREDICTED: peptidyl-prolyl cis-trans isomerase cyp11		59.1628	31.5902		6.93	3.28	1	4	2	NA	0.807751	0.784438	548	63.2806	9.84717
33	193652783	J9K9H8_ACYPI	PREDICTED: selenide, water dikinase	140.283	87.5917	141.989	11.95	11.95	14.15	4	4	6	0.833188	0.814573	0.87157	410	45.3631	6.75635
34	193659796	J9JRV4_ACYPI	PREDICTED: 46 kDa FK506-binding nuclear protein	405.542	503.972	315.812	25.06	21.24	27.45	12	10	12	0.755339	0.758097	0.681216	419	46.6019	4.86865
35	193660928	J9JWH1_ACYPI	PREDICTED: protein aubergine-like	124.183	155.396	213.558	15.41	24.24	17.53	3	6	6	0.881894	0.815304	0.817637	850	96.3378	9.42236
36	193667016	J9K097_ACYPI	PREDICTED: replication protein A 70 kDa DNA-binding subunit-like	99.3964	98.3521	94.2021	10.84	12.32	10.51	6	6	6	0.793304	0.751696	0.76018	609	67.7742	6.49365
37	193671838	J9JQK5_ACYPI	PREDICTED: protein RCC2 homolog	145.05	216.16	102.304	20.13	19.5	13.42	9	8	5	0.721696	0.719379	0.820941	477	51.8753	7.25439
38	193678887	J9K052_ACYPI	PREDICTED: inositol-3-phosphate synthase	34.7491	175.556	106.212	14.9	18.62	16.95	7	8	7	0.832044	0.840946	0.828078	537	59.4927	6.37939
[truncated: 113 more rows]

## Sheet: Table S5
Table S5 List of up- or down-regulated proteins under only winged morphs at adult stage.
[truncated: 281 more rows]

## Sheet: Table S6
Table S6 DEPs involved in PPAR signal pathway at fourth instar-nymph and adult stage.
[truncated: 14 more rows]
